# Supplementary material for: 2-Bromo-1-mesitylethanone
Source: Acta Crystallogr Sect E Struct Rep Online. 2009 Apr 22;65(Pt 5):o1083. doi: 10.1107/S1600536809012276 (PMC2977762; doi:10.1107/S1600536809012276)
Supplement: Supplementary file 2 [file e-65-o1083-Isup2.hkl]

# 
# h,k,l, Fc-squared, Fo-squared, sigma(Fo-squared) and status flag 
# 
data_I
_shelx_title ' X in Pbca' 
_shelx_refln_list_code          4 
_shelx_F_calc_maximum      245.89 
_exptl_crystal_F_000       976.00 
_reflns_d_resolution_high  0.8325 
 
loop_ 
 _symmetry_equiv_pos_as_xyz 
 'x, y, z' 
 '-x+1/2, -y, z+1/2' 
 '-x, y+1/2, -z+1/2' 
 'x+1/2, -y+1/2, -z' 
 '-x, -y, -z' 
 'x-1/2, y, -z-1/2' 
 'x, -y-1/2, z-1/2' 
 '-x-1/2, y-1/2, z' 
 
_cell_length_a    15.3790 
_cell_length_b     8.2820 
_cell_length_c    17.3740 
_cell_angle_alpha  90.000 
_cell_angle_beta   90.000 
_cell_angle_gamma  90.000 
 
_shelx_F_squared_multiplier     1.000 
 
loop_ 
 _refln_index_h 
 _refln_index_k 
 _refln_index_l 
 _refln_F_squared_calc 
 _refln_F_squared_meas 
 _refln_F_squared_sigma 
 _refln_observed_status 
   2   0   0    19489.34    19797.25    355.89 o 
   4   0   0    41617.30    42366.95    729.38 o 
   6   0   0      593.39      485.79     62.03 o 
   8   0   0     4456.81     4748.86    152.00 o 
  10   0   0       43.28      204.55    111.48 o 
  12   0   0      267.86      117.92    168.52 o 
  14   0   0       52.00     -253.20    253.20 o 
  16   0   0     2043.80     2348.95    454.39 o 
  18   0   0      100.00      359.81    780.50 o 
   2   1   0     3288.15     3520.59     46.08 o 
   4   1   0     1020.36     1131.25     45.63 o 
   6   1   0     2886.44     3070.26     92.95 o 
   8   1   0      942.51      853.41     84.90 o 
  10   1   0       85.73      104.45    107.72 o 
  12   1   0       75.47      137.56    156.64 o 
  14   1   0       70.18      188.60    225.62 o 
  16   1   0       17.86     -144.26    381.38 o 
  18   1   0        9.64      542.89    710.08 o 
   0   2   0    60463.05    61222.57    708.40 o 
   2   2   0    59772.72    60611.69    712.66 o 
   4   2   0    13282.26    13038.88    128.09 o 
   6   2   0     5529.62     5640.35    112.85 o 
   8   2   0      256.12      293.88     75.69 o 
  10   2   0        7.41       -7.04    107.13 o 
  12   2   0      562.54      531.34    163.99 o 
  14   2   0     1005.73     1281.05    247.78 o 
  16   2   0      568.62     1390.42    393.24 o 
  18   2   0      155.01     -243.98    735.83 o 
   2   3   0     3941.98     4160.16     83.47 o 
   4   3   0      935.18     1090.36     62.47 o 
   6   3   0      118.85      150.93     64.09 o 
   8   3   0      246.15      155.72     91.14 o 
  10   3   0      561.26      669.31    121.48 o 
  12   3   0      125.36      220.52    165.73 o 
  14   3   0      460.25      354.31    250.78 o 
  16   3   0        0.17     -355.39    385.88 o 
   0   4   0     4656.50     5003.38    114.69 o 
   2   4   0     8171.85     7983.13    133.94 o 
   4   4   0     7573.57     7841.22    147.91 o 
   6   4   0     4505.28     4423.01    127.97 o 
   8   4   0       37.76       97.04    105.89 o 
  10   4   0       49.66      115.71    137.30 o 
  12   4   0     1404.30     1588.26    216.68 o 
  14   4   0      709.71      902.93    284.84 o 
  16   4   0      235.74     -246.77    448.90 o 
   2   5   0      533.73      624.02     90.76 o 
   4   5   0     2107.58     2056.39    109.91 o 
   6   5   0     1476.27     1549.08    122.59 o 
   8   5   0     1418.15     1320.64    142.18 o 
  10   5   0      346.93      608.66    162.70 o 
  12   5   0        3.65      -54.07    213.75 o 
  14   5   0      107.39      811.77    319.25 o 
   0   6   0     4940.63     4831.14    174.69 o 
   2   6   0     3926.27     3961.17    159.24 o 
   4   6   0      738.22      768.83    124.53 o 
   6   6   0      145.14      220.20    131.13 o 
   8   6   0        1.59     -158.26    158.26 o 
  10   6   0        2.11       12.04    187.10 o 
  12   6   0      307.29      566.19    248.80 o 
  14   6   0      135.80     -387.16    387.16 o 
   2   7   0       80.81      167.28    143.95 o 
   4   7   0      226.53      326.14    146.89 o 
   6   7   0      574.39      586.01    175.54 o 
   8   7   0     1816.89     1834.81    220.62 o 
  10   7   0      448.53      823.43    253.86 o 
  12   7   0        2.17     -334.21    334.21 o 
   0   8   0      881.55     1267.91    207.65 o 
   2   8   0     1722.64     1797.36    216.95 o 
   4   8   0      160.38     -125.19    199.81 o 
   6   8   0       75.92     -184.02    222.91 o 
   8   8   0       71.69      -46.09    252.93 o 
  10   8   0      200.16     -201.04    323.18 o 
   2   9   0       37.10      443.10    253.21 o 
   4   9   0      453.05      383.79    272.34 o 
   6   9   0       16.41      -86.34    286.67 o 
   1   1   1     1559.94     1644.23     36.26 o 
   3   1   1    11822.03    11949.26     66.62 o 
   4   1   1    29927.17    29278.06    145.12 o 
   5   1   1    16959.20    17285.13    213.65 o 
   6   1   1     1072.02      950.57     43.40 o 
   7   1   1    18098.39    19158.95    207.58 o 
   8   1   1     3165.06     2939.65     79.52 o 
   9   1   1     5071.72     5555.59    142.73 o 
  10   1   1      962.74     1087.07    102.76 o 
  11   1   1     2913.57     3080.06    126.08 o 
  12   1   1      842.30     1010.75    145.58 o 
  13   1   1      735.50      878.50    208.44 o 
  14   1   1      915.82     1237.94    380.50 o 
  15   1   1       31.54       71.15    441.83 o 
  16   1   1        1.39     -106.01    301.34 o 
  17   1   1       27.83     -335.26    335.26 o 
  18   1   1       10.81      -26.80    494.34 o 
   0   2   1    33877.67    28012.83   4998.06 o 
   1   2   1      619.21      632.85     24.72 o 
   2   2   1     1328.82     1403.83     41.33 o 
   3   2   1     1549.77     1597.95     34.31 o 
   4   2   1     1309.73     1332.33     37.62 o 
   5   2   1      296.42      272.27     32.98 o 
   6   2   1       17.54       23.16     37.14 o 
   7   2   1      659.66      563.61     52.21 o 
   8   2   1     1913.97     1790.15     89.80 o 
   9   2   1      380.48      217.50     66.12 o 
  10   2   1       13.21       20.79    190.84 o 
  11   2   1       45.01      -78.98     90.09 o 
  12   2   1       27.27      -46.62    100.88 o 
  13   2   1      123.93        6.58    165.77 o 
  14   2   1       25.11     -153.73    153.73 o 
  15   2   1       22.18     -146.14    196.79 o 
  16   2   1      155.97       18.83    568.52 o 
  17   2   1        3.84      252.63    789.09 o 
  18   2   1        0.39     -421.65    606.26 o 
   1   3   1     7071.24     7464.59    170.54 o 
   2   3   1       14.24       77.65     27.94 o 
   3   3   1     2746.92     2895.97     53.46 o 
   4   3   1     1367.50     1276.10     45.19 o 
   5   3   1     8062.72     7749.57    145.45 o 
   6   3   1     2001.98     1981.54     61.03 o 
   7   3   1     4440.23     4349.95     85.10 o 
   8   3   1     3674.27     3588.25     90.08 o 
   9   3   1     5890.19     5775.51    119.89 o 
  10   3   1     2279.31     2203.60    161.52 o 
  11   3   1     1854.36     1944.61    114.66 o 
  12   3   1      786.68     1038.20    229.23 o 
  13   3   1      334.01      433.84    136.58 o 
  14   3   1      192.34      383.27    234.97 o 
  15   3   1      164.51       28.33    215.30 o 
  16   3   1       32.29     -207.76    269.17 o 
  17   3   1       12.05     -353.79    353.79 o 
   0   4   1     7316.66     7177.48    617.36 o 
   1   4   1     2095.38     2181.36     61.78 o 
   2   4   1      617.88      627.28     51.35 o 
   3   4   1      637.00      682.15     67.66 o 
   4   4   1      308.37      317.25     47.89 o 
   5   4   1      289.38      195.46     53.57 o 
   6   4   1       27.46       37.79     54.92 o 
   7   4   1       44.02       44.94     61.47 o 
   8   4   1       70.49      -69.29     69.29 o 
   9   4   1       46.21       98.62     80.49 o 
  10   4   1        1.62       14.69     92.71 o 
  11   4   1      231.18      189.75    117.55 o 
  12   4   1        7.52      179.79    126.68 o 
  13   4   1      113.40       93.34    152.47 o 
  14   4   1        2.18     -188.34    188.34 o 
  15   4   1       23.18       26.20    547.09 o 
  16   4   1       27.23      313.79    295.33 o 
   1   5   1       52.15       99.63     56.08 o 
   2   5   1       50.56       60.81    135.32 o 
   3   5   1     2031.29     2189.75     78.82 o 
   4   5   1      831.88      780.15     68.65 o 
   5   5   1     2590.56     2798.66     88.44 o 
   6   5   1      574.15      766.51    169.75 o 
   7   5   1     2116.37     2052.70    101.50 o 
   8   5   1     1190.38     1325.34    184.26 o 
   9   5   1     1161.27     1082.94    108.12 o 
  10   5   1      583.09      896.74    243.89 o 
  11   5   1      852.05      924.42    138.39 o 
  12   5   1      562.62      621.37    158.75 o 
  13   5   1      357.22      508.72    265.73 o 
  14   5   1        6.02      138.04    212.91 o 
  15   5   1       10.13       82.67    317.91 o 
   0   6   1     1533.53     1567.04    120.42 o 
   1   6   1     1566.52     1528.49     92.36 o 
   2   6   1      387.45      331.72     83.51 o 
   3   6   1     1885.79     1819.45    151.60 o 
   4   6   1      436.23      396.14     88.36 o 
   5   6   1      127.87      131.19     84.69 o 
   6   6   1      272.56      188.34     93.69 o 
   7   6   1      158.15      282.07    123.70 o 
   8   6   1       18.17     -108.10    108.10 o 
   9   6   1        8.20      -93.03    252.46 o 
  10   6   1      175.45       39.74    137.15 o 
  11   6   1       34.29       14.81    217.08 o 
  12   6   1      153.78      224.99    178.95 o 
  13   6   1      248.39      244.56    222.91 o 
  14   6   1        3.35     -185.50    343.12 o 
   1   7   1       69.58      120.72    103.54 o 
   2   7   1      285.11      426.99    201.58 o 
   3   7   1      259.75      368.78    105.58 o 
   4   7   1     1503.55     1414.21    178.61 o 
   5   7   1      445.79      328.65    117.91 o 
   6   7   1      153.39       69.20    119.58 o 
   7   7   1      509.44      354.71    132.07 o 
   8   7   1       33.14       99.43    138.45 o 
   9   7   1      431.59      468.20    160.04 o 
  10   7   1        6.02       38.16    171.50 o 
  11   7   1       39.13     -191.18    197.78 o 
  12   7   1      405.08      105.32    234.26 o 
  13   7   1       46.11      329.97    272.38 o 
   0   8   1       61.37      193.81    155.32 o 
   1   8   1      760.91      910.03    137.88 o 
   2   8   1       80.45      132.08    133.46 o 
   3   8   1      379.07      177.64    218.55 o 
   4   8   1      197.65      229.03    141.95 o 
   5   8   1      338.20      211.35    148.89 o 
   6   8   1      207.53       74.07    155.33 o 
   7   8   1        2.14      -80.02    160.14 o 
   8   8   1        3.01      166.53    172.71 o 
   9   8   1       51.24       17.58    193.75 o 
  10   8   1        1.29     -125.73    294.84 o 
   1   9   1       54.76       64.25    200.66 o 
   2   9   1       73.47     -139.40    185.18 o 
   3   9   1        9.98       36.46    195.01 o 
   4   9   1      165.56      163.30    185.83 o 
   5   9   1       21.49      196.47    194.61 o 
   6   9   1      108.07     -211.86    211.86 o 
   7   9   1       81.37       -3.53    259.90 o 
   0   0   2      619.34      636.16     44.14 o 
   1   0   2    20801.61    21185.09    105.44 o 
   2   0   2      174.21      148.88     19.79 o 
   3   0   2    37219.27    37497.04    552.57 o 
   4   0   2    10183.86    10387.90     74.68 o 
   5   0   2     8627.59     8409.51    120.36 o 
   6   0   2     6389.04     6671.09     82.82 o 
   7   0   2      102.23      175.50     44.49 o 
   8   0   2     1405.68     1457.20     64.28 o 
   9   0   2     1138.81     1114.39     72.51 o 
  10   0   2      576.93      582.55    105.05 o 
  11   0   2      806.51      899.69     93.07 o 
  12   0   2      596.63      592.56    111.25 o 
  13   0   2     1630.68     1992.25    155.79 o 
  14   0   2      155.25      338.37    157.06 o 
  15   0   2      600.67      771.76    208.04 o 
  16   0   2        2.16     -252.53    346.42 o 
  17   0   2      321.49      688.62    343.00 o 
  18   0   2        1.37     -469.83    469.83 o 
   1   1   2     7358.05     7427.25    186.10 o 
   2   1   2      834.37      857.92     22.97 o 
   3   1   2     1856.13     1939.81     33.29 o 
   4   1   2     1141.35     1213.09     32.03 o 
   5   1   2      342.16      382.11     31.41 o 
   6   1   2      108.97       42.92     70.29 o 
   7   1   2     1669.88     1707.69    133.48 o 
   8   1   2      126.72       71.15     49.43 o 
   9   1   2       62.97      191.31     94.67 o 
  10   1   2       10.87      -32.08     72.01 o 
  11   1   2       37.05       41.87    134.86 o 
  12   1   2        3.42       83.29    142.96 o 
  13   1   2        9.29      231.29    121.64 o 
  14   1   2       23.99       -4.33    151.08 o 
  15   1   2       14.40     -141.23    273.65 o 
  16   1   2       13.12       64.26    245.79 o 
  17   1   2       53.02      347.59    512.02 o 
  18   1   2        4.09      320.18    472.37 o 
   0   2   2     9410.26     7955.56    968.54 o 
   1   2   2    30668.18    27893.33   1464.38 o 
   2   2   2    24177.31    23284.98    123.87 o 
   3   2   2    22656.63    20675.18    239.38 o 
   4   2   2      934.53      859.76     33.73 o 
   5   2   2     7256.16     6966.59     76.64 o 
   6   2   2     2009.39     2072.84     55.06 o 
   7   2   2      632.24      537.24     49.66 o 
   8   2   2      298.47      266.59     53.71 o 
   9   2   2      130.33      157.20     59.12 o 
  10   2   2      210.65      312.96     72.83 o 
  11   2   2      642.69      559.40     92.12 o 
  12   2   2       35.45      176.15    101.03 o 
  13   2   2     1149.13     1197.87    231.86 o 
  14   2   2      282.63      296.27    155.07 o 
  15   2   2      460.60      916.83    200.19 o 
  16   2   2       25.15      192.92    351.94 o 
  17   2   2      293.10      218.31    327.82 o 
  18   2   2       20.00     -442.70    442.70 o 
   1   3   2     1132.85     1321.62     81.52 o 
   2   3   2       35.26      -44.83     44.83 o 
   3   3   2     1108.97     1228.81    115.58 o 
   4   3   2      113.28      227.07     60.37 o 
   5   3   2     1350.28     1142.52    117.17 o 
   6   3   2     1735.87     1760.18     59.00 o 
   7   3   2     2264.92     2237.03     70.30 o 
   8   3   2        5.83       30.47     66.08 o 
   9   3   2      159.13      214.72    147.20 o 
  10   3   2       68.87      -12.41     81.74 o 
  11   3   2      188.20      280.22     95.06 o 
  12   3   2       82.03       64.82    108.64 o 
  13   3   2       19.73       58.15    173.78 o 
  14   3   2       57.99       -6.90    193.01 o 
  15   3   2        1.16      166.35    202.09 o 
  16   3   2        1.40      578.14    401.37 o 
  17   3   2       45.71       30.98    346.22 o 
   0   4   2     4771.95     4957.84    706.73 o 
   1   4   2    19256.20    18595.49    911.86 o 
   2   4   2     1325.76     1563.55     73.06 o 
   3   4   2    11691.10    11934.43    119.16 o 
   4   4   2     1613.49     1637.13     62.46 o 
   5   4   2     2868.17     2869.84    142.93 o 
   6   4   2       61.22       91.70     57.02 o 
   7   4   2     1838.94     1821.59    175.00 o 
   8   4   2      196.85       66.14     72.28 o 
   9   4   2       11.07      -25.53     80.16 o 
  10   4   2      458.49      383.69    112.44 o 
  11   4   2       37.19       26.91    105.65 o 
  12   4   2        5.63       32.39    126.15 o 
  13   4   2      582.42      443.58    158.18 o 
  14   4   2        1.04     -136.32    288.76 o 
  15   4   2      295.61      199.79    237.87 o 
  16   4   2        0.71     -298.57    298.57 o 
   1   5   2      399.25      341.64     62.16 o 
   2   5   2      340.46      341.03     61.26 o 
   3   5   2      230.33      229.37     61.61 o 
   4   5   2       21.90      155.47     60.05 o 
   5   5   2     1708.09     1735.48     80.61 o 
   6   5   2      342.53      454.72     73.23 o 
   7   5   2      678.09      534.45     84.53 o 
   8   5   2       66.18      359.15    252.04 o 
   9   5   2      549.03      671.87    125.24 o 
  10   5   2       43.90       48.28    108.19 o 
  11   5   2      639.59      529.93    133.16 o 
  12   5   2      199.65      248.63    151.83 o 
  13   5   2       64.79      137.65    179.33 o 
  14   5   2        1.78     -210.41    216.11 o 
  15   5   2       30.01      187.84    265.36 o 
   0   6   2      480.46      359.13     84.72 o 
   1   6   2     5223.71     5444.52    382.32 o 
   2   6   2        5.83       30.06    121.84 o 
   3   6   2     2192.70     2276.56    103.98 o 
   4   6   2      357.52      355.53     86.55 o 
   5   6   2     1774.32     2000.67    106.16 o 
   6   6   2      299.57      353.01     92.32 o 
   7   6   2      120.75      116.36     99.46 o 
   8   6   2      108.97       50.99    292.84 o 
   9   6   2      116.76      -64.37    121.56 o 
  10   6   2      603.68      613.55    198.67 o 
  11   6   2      125.82      -43.47    237.95 o 
  12   6   2       28.52       73.68    185.17 o 
  13   6   2        2.65     -130.56    324.22 o 
  14   6   2        0.77      104.75    261.59 o 
   1   7   2        3.60       31.78    167.03 o 
   2   7   2      342.32      340.09    153.91 o 
   3   7   2      417.69      284.65    105.36 o 
   4   7   2       12.17      -29.92    106.83 o 
   5   7   2      691.70      456.82    120.28 o 
   6   7   2      238.67      256.22    296.77 o 
   7   7   2      378.86      353.09    132.68 o 
   8   7   2       28.59     -100.56    144.96 o 
   9   7   2      235.97      322.38    160.09 o 
  10   7   2      142.41      -72.73    182.30 o 
  11   7   2      288.09      292.90    202.04 o 
  12   7   2       11.13       99.64    235.79 o 
   0   8   2       13.26      273.27    134.05 o 
   1   8   2      785.81      867.67    147.54 o 
   2   8   2        1.37      171.84    165.13 o 
   3   8   2      146.95      313.86    137.77 o 
   4   8   2       80.96       64.86    146.21 o 
   5   8   2      356.34       69.12    292.74 o 
   6   8   2      177.43      275.09    301.85 o 
   7   8   2       59.57      215.75    283.03 o 
   8   8   2        9.37     -420.85    662.81 o 
   9   8   2        2.22     -203.83    203.83 o 
  10   8   2       13.59     -121.73    230.23 o 
   1   9   2       93.66      317.97    270.99 o 
   2   9   2       58.09      -51.87    184.15 o 
   3   9   2       49.44      -93.06    191.12 o 
   4   9   2       48.94     -197.79    275.48 o 
   5   9   2      161.07      554.07    247.71 o 
   6   9   2       51.96        6.31    218.41 o 
   7   9   2      120.41      380.19    256.24 o 
   1   1   3     1660.42     1717.25     34.55 o 
   2   1   3     2771.29     2933.36     66.35 o 
   3   1   3     4062.43     4014.09     48.28 o 
   4   1   3     3736.03     3528.59     79.84 o 
   5   1   3     1936.56     2093.85     83.71 o 
   6   1   3    18162.65    17526.03    123.93 o 
   7   1   3     2459.40     2498.91     63.30 o 
   8   1   3    13376.97    12916.66    197.37 o 
   9   1   3       97.89       28.18     71.15 o 
  10   1   3     8204.25     8416.73    136.78 o 
  11   1   3      514.78      535.86     91.81 o 
  12   1   3     2159.82     2356.15    335.83 o 
  13   1   3      133.92       57.88    125.93 o 
  14   1   3       97.08      221.09    146.96 o 
  15   1   3       44.94     -145.10    186.15 o 
  16   1   3       95.31      176.96    239.72 o 
  17   1   3       67.53     -302.91    302.91 o 
  18   1   3       38.58      120.53    421.84 o 
   0   2   3    27555.99    28041.70   1660.35 o 
   1   2   3      141.58      144.04     24.73 o 
   2   2   3     4937.61     5021.14    179.53 o 
   3   2   3        2.33       46.70     24.74 o 
   4   2   3     1039.75     1063.17     38.62 o 
   5   2   3        4.21       33.90     40.73 o 
   6   2   3       42.01      108.07     37.34 o 
   7   2   3      511.07      572.09     50.10 o 
   8   2   3      296.05      387.54     54.23 o 
   9   2   3       42.82       38.57     57.72 o 
  10   2   3        7.19      -45.44    145.01 o 
  11   2   3       13.65      -86.62    153.84 o 
  12   2   3        4.88      -85.54    102.03 o 
  13   2   3        0.14      216.85    118.94 o 
  14   2   3        1.33      -87.67    148.08 o 
  15   2   3       14.54      317.96    274.36 o 
  16   2   3       38.83      277.19    235.14 o 
  17   2   3       23.05      126.50    445.25 o 
   1   3   3       20.89       62.50     38.05 o 
   2   3   3     2041.83     1953.97     78.08 o 
   3   3   3       10.55       19.76     34.27 o 
   4   3   3     8120.53     8153.17     89.94 o 
   5   3   3     1790.46     1819.60     56.70 o 
   6   3   3    20673.72    18673.15    434.62 o 
   7   3   3      696.90      668.14     59.18 o 
   8   3   3     5526.83     5346.68    103.25 o 
   9   3   3      274.03      238.85     83.33 o 
  10   3   3     2839.18     2752.08    107.27 o 
  11   3   3      555.85      607.09    163.74 o 
  12   3   3      396.53      368.90    188.42 o 
  13   3   3      163.22       86.15    135.71 o 
  14   3   3      123.36      194.16    304.87 o 
  15   3   3        9.61        8.04    198.11 o 
  16   3   3       28.32     -146.04    259.12 o 
  17   3   3       24.13      324.14    328.54 o 
   0   4   3       54.38       33.53     64.73 o 
   1   4   3      210.27      247.24     48.31 o 
   2   4   3     9661.09     9904.00    146.38 o 
   3   4   3     1907.21     1929.30     65.86 o 
   4   4   3     1266.46     1122.37     61.01 o 
   5   4   3       31.23      -51.51     52.82 o 
   6   4   3     1192.75     1297.07     68.77 o 
   7   4   3       24.64       27.82     61.71 o 
   8   4   3        6.16      -35.20     70.71 o 
   9   4   3      162.41      221.69     81.67 o 
  10   4   3       24.32      -46.01     96.28 o 
  11   4   3      334.65      341.92    111.63 o 
  12   4   3       17.03       96.98    122.27 o 
  13   4   3      316.38      101.55    156.94 o 
  14   4   3      277.63      459.88    182.99 o 
  15   4   3        4.35     -272.37    272.37 o 
  16   4   3        0.84      -74.08    278.69 o 
   1   5   3     1061.04      992.71     71.88 o 
   2   5   3      775.84      854.37     70.62 o 
   3   5   3        3.51      -24.29     86.25 o 
   4   5   3     1145.39     1151.93    119.96 o 
   5   5   3      278.72      286.23     70.97 o 
   6   5   3     5713.74     5556.24    147.62 o 
   7   5   3       49.94      230.35     78.04 o 
   8   5   3     3708.60     3701.35    119.37 o 
   9   5   3      862.60      874.65    218.62 o 
  10   5   3     1694.86     1844.46    218.26 o 
  11   5   3       57.31      -93.73    128.61 o 
  12   5   3       12.13      -20.42    152.28 o 
  13   5   3       44.73      313.63    174.33 o 
  14   5   3       22.89     -218.66    218.66 o 
  15   5   3       10.09     -242.93    268.05 o 
   0   6   3      477.84      573.33     81.77 o 
   1   6   3       67.42       -6.68    104.01 o 
   2   6   3     1108.52     1064.35     92.91 o 
   3   6   3      148.61      188.07    134.43 o 
   4   6   3      897.65      941.27    122.87 o 
   5   6   3       83.67      276.04     92.00 o 
   6   6   3      416.01      610.22     95.57 o 
   7   6   3       10.46      -33.28     98.63 o 
   8   6   3       68.17      116.60    190.14 o 
   9   6   3       40.48       54.81    119.71 o 
  10   6   3      203.67      -50.27    222.02 o 
  11   6   3        1.17      -20.90    159.49 o 
  12   6   3       20.53     -123.92    246.29 o 
  13   6   3       35.25       -8.06    220.71 o 
  14   6   3       91.34      510.18    256.02 o 
   1   7   3       97.02      -99.83    105.90 o 
   2   7   3        2.85       93.46    140.53 o 
   3   7   3       64.16       85.87    109.65 o 
   4   7   3      194.91      250.73    107.46 o 
   5   7   3        5.65      184.34    111.20 o 
   6   7   3      386.76      351.69    122.24 o 
   7   7   3       49.85       60.34    145.33 o 
   8   7   3     1406.16     1725.42    315.23 o 
   9   7   3      215.45      329.68    161.10 o 
  10   7   3      362.88      321.23    179.94 o 
  11   7   3        9.53     -199.21    209.72 o 
  12   7   3      123.65      111.86    235.79 o 
   0   8   3      978.47     1076.10    247.65 o 
   1   8   3      113.45      232.02    140.45 o 
   2   8   3      545.85      360.51    143.14 o 
   3   8   3        2.54      127.80    135.72 o 
   4   8   3      169.70      -42.92    191.24 o 
   5   8   3       73.50       25.52    217.98 o 
   6   8   3       15.99      -26.50    155.20 o 
   7   8   3        9.52      -92.69    171.59 o 
   8   8   3        1.65     -189.17    189.17 o 
   9   8   3       34.48     -206.33    206.33 o 
  10   8   3      100.28      114.43    232.63 o 
   1   9   3        3.38     -189.02    189.02 o 
   2   9   3        1.17     -193.18    194.82 o 
   3   9   3        9.48      -46.86    198.92 o 
   4   9   3       60.40     -198.24    198.24 o 
   5   9   3        0.58       30.79    199.86 o 
   6   9   3       76.80      411.00    215.80 o 
   7   9   3       30.70      102.58    225.96 o 
   0   0   4    12540.67    11216.88    346.88 o 
   1   0   4     5319.98     5079.36    227.55 o 
   2   0   4    46453.90    47377.23   2072.50 o 
   3   0   4     9924.01     9846.40    181.13 o 
   4   0   4    19602.39    19819.83    195.45 o 
   5   0   4     5660.98     5906.79    145.11 o 
   6   0   4    12273.59    11609.54    108.36 o 
   7   0   4      848.29      812.84     53.28 o 
   8   0   4     2935.96     3349.99    243.64 o 
   9   0   4      339.71      289.34     63.95 o 
  10   0   4       70.56      124.44     70.06 o 
  11   0   4     1418.00     1300.60    357.96 o 
  12   0   4      103.11      118.46    100.38 o 
  13   0   4      647.43      680.23    129.63 o 
  14   0   4      657.75      752.36    147.34 o 
  15   0   4      625.44      737.98    180.97 o 
  16   0   4      177.63     -240.13    240.13 o 
  17   0   4        8.29      302.47    290.22 o 
  18   0   4       22.00     -177.25    397.64 o 
   1   1   4      833.61      805.71     35.06 o 
   2   1   4     2502.16     2563.72     45.56 o 
   3   1   4      744.15      830.69     47.18 o 
   4   1   4     1464.48     1504.79     51.10 o 
   5   1   4       59.95       74.75     32.49 o 
   6   1   4      189.05      200.84     39.00 o 
   7   1   4      285.24      259.04     45.86 o 
   8   1   4       83.90      124.00     50.53 o 
   9   1   4       47.82       33.29     62.26 o 
  10   1   4       16.61       85.00     69.52 o 
  11   1   4       54.46      166.66     81.27 o 
  12   1   4      112.00      207.22    100.88 o 
  13   1   4        4.72       33.33    116.92 o 
  14   1   4        5.51     -246.96    246.96 o 
  15   1   4       24.06      137.15    178.58 o 
  16   1   4        5.28     -181.89    228.20 o 
  17   1   4        8.13     -194.69    292.21 o 
  18   1   4       19.81     -365.58    475.19 o 
   0   2   4    25463.97    25480.26   1297.17 o 
   1   2   4    19100.92    16986.70    781.07 o 
   2   2   4    22259.44    20967.26    122.66 o 
   3   2   4     1858.24     1743.44    114.87 o 
   4   2   4    13178.26    12902.93    205.11 o 
   5   2   4     3820.39     3683.30     64.16 o 
   6   2   4     4243.67     3985.55     74.10 o 
   7   2   4      335.45      317.56     55.94 o 
   8   2   4      525.57      467.91     57.75 o 
   9   2   4        0.94       42.13     60.74 o 
  10   2   4      441.27      362.73    113.41 o 
  11   2   4     1780.12     1794.72    181.73 o 
  12   2   4      207.41      368.57    101.68 o 
  13   2   4       85.83      156.38    117.98 o 
  14   2   4      211.40      194.55    149.30 o 
  15   2   4      316.60      712.69    187.67 o 
  16   2   4       69.95     -215.72    228.28 o 
  17   2   4       89.75       93.76    293.70 o 
   1   3   4     1472.51     1524.07     49.91 o 
   2   3   4     2057.06     2268.86    181.40 o 
   3   3   4      200.47      219.02     39.40 o 
   4   3   4     2304.89     2464.91    110.72 o 
   5   3   4      138.37      105.09    108.03 o 
   6   3   4      258.98      329.56     49.60 o 
   7   3   4      303.87      288.58     68.57 o 
   8   3   4      280.02      354.60     81.63 o 
   9   3   4     1986.11     1873.08     90.09 o 
  10   3   4       63.26      207.42     80.00 o 
  11   3   4        1.36      -92.61     92.61 o 
  12   3   4      223.65      166.64    112.63 o 
  13   3   4        0.79       61.16    127.20 o 
  14   3   4       18.16      182.24    155.98 o 
  15   3   4        0.74      397.72    188.10 o 
  16   3   4        5.88     -252.77    252.77 o 
  17   3   4        0.29     -321.05    321.05 o 
   0   4   4     1778.88     1797.36    177.15 o 
   1   4   4     7987.65     7438.75    140.54 o 
   2   4   4    13460.91    13750.64    144.97 o 
   3   4   4     3737.86     3816.99    130.54 o 
   4   4   4     3251.78     3211.14     80.12 o 
   5   4   4      179.19      132.86     87.39 o 
   6   4   4     2097.91     2153.72     79.66 o 
   7   4   4      211.50       39.70     84.96 o 
   8   4   4      134.13      146.95     70.94 o 
   9   4   4       58.42      202.09    193.98 o 
  10   4   4     1265.64     1022.03    148.97 o 
  11   4   4        2.70       86.69    223.02 o 
  12   4   4      176.53      156.39    126.19 o 
  13   4   4      194.17       90.26    154.02 o 
  14   4   4      131.20      265.29    187.11 o 
  15   4   4       25.76      172.13    219.69 o 
  16   4   4       15.78      585.94    280.49 o 
   1   5   4     1553.74     1469.51     77.05 o 
   2   5   4      168.41       61.60    124.73 o 
   3   5   4      435.79      427.68     65.75 o 
   4   5   4      283.30      295.76     82.28 o 
   5   5   4      261.67      423.80    128.69 o 
   6   5   4     1776.49     1836.95     92.46 o 
   7   5   4      204.51      298.76    106.02 o 
   8   5   4      185.31      169.46    140.33 o 
   9   5   4      816.45      889.25    109.33 o 
  10   5   4     1221.82     1342.77    218.61 o 
  11   5   4       10.72       30.01    124.79 o 
  12   5   4        9.53      -90.51    150.88 o 
  13   5   4        2.47      -36.68    179.29 o 
  14   5   4       42.84     -218.50    218.50 o 
  15   5   4       49.45     -269.42    269.42 o 
   0   6   4      948.07      791.60     95.24 o 
   1   6   4      744.06      801.35    133.41 o 
   2   6   4      590.37      611.86     94.32 o 
   3   6   4     2218.66     2421.33    269.77 o 
   4   6   4     2578.38     2597.57    163.27 o 
   5   6   4      188.91      213.92     92.02 o 
   6   6   4      628.75      794.03    119.65 o 
   7   6   4       10.60     -100.74    102.26 o 
   8   6   4        0.44     -113.96    113.96 o 
   9   6   4        7.42        8.96    123.00 o 
  10   6   4      252.08      288.24    136.27 o 
  11   6   4       81.94       36.80    295.99 o 
  12   6   4      311.20      989.53    412.44 o 
  13   6   4      205.13      690.84    218.25 o 
  14   6   4       26.22     -386.11    478.46 o 
   1   7   4       70.38      171.32    109.37 o 
   2   7   4        5.80      121.58    106.49 o 
   3   7   4      859.38      803.60    199.37 o 
   4   7   4       90.74      105.11    174.54 o 
   5   7   4      200.86      340.53    119.70 o 
   6   7   4      363.17      292.86    227.60 o 
   7   7   4      366.52      424.69    135.39 o 
   8   7   4      328.29      281.38    143.61 o 
   9   7   4        2.87       34.06    164.01 o 
  10   7   4      101.94      137.92    222.38 o 
  11   7   4       89.63       98.17    319.85 o 
  12   7   4       32.18      -97.04    235.65 o 
   0   8   4      249.86      298.19    141.44 o 
   1   8   4       75.47      187.78    139.74 o 
   2   8   4      156.53      244.57    144.54 o 
   3   8   4      152.61      288.07    146.88 o 
   4   8   4      256.78      314.67    161.76 o 
   5   8   4      104.59      317.14    154.51 o 
   6   8   4       94.97        7.85    164.81 o 
   7   8   4        0.89       57.16    168.89 o 
   8   8   4       27.97      -45.66    184.17 o 
   9   8   4        0.43     -372.87    372.87 o 
  10   8   4        0.11     -208.46    234.14 o 
   1   9   4        0.13      388.34    305.91 o 
   2   9   4       97.56       21.91    294.71 o 
   3   9   4       40.68      292.47    190.28 o 
   4   9   4      127.13      -27.04    232.42 o 
   5   9   4       81.74       82.76    212.71 o 
   6   9   4      157.39      -84.62    224.03 o 
   7   9   4       95.70      725.04    323.94 o 
   1   1   5      767.56      790.79     40.76 o 
   2   1   5      405.67      469.52     34.79 o 
   3   1   5     4985.46     5359.71     87.34 o 
   4   1   5     2930.89     2915.39    103.98 o 
   5   1   5    10050.86    10039.24    178.17 o 
   6   1   5        0.81      -21.41     41.30 o 
   7   1   5    17026.75    16032.63    142.40 o 
   8   1   5        7.42       66.47     61.35 o 
   9   1   5    13032.90    13171.28    155.48 o 
  10   1   5       51.14       40.27     73.48 o 
  11   1   5     2584.03     2718.07    281.58 o 
  12   1   5        5.25      -49.93     99.55 o 
  13   1   5      531.03      864.11    219.88 o 
  14   1   5        2.69      153.57    141.75 o 
  15   1   5       24.06      129.66    175.88 o 
  16   1   5       40.45      328.81    330.36 o 
  17   1   5       23.66      510.89    284.62 o 
   0   2   5     2363.31     2244.71    272.45 o 
   1   2   5       98.97       88.68     34.53 o 
   2   2   5     1216.11     1348.33     47.03 o 
   3   2   5      184.89      260.05     39.66 o 
   4   2   5       80.89      137.84     37.03 o 
   5   2   5     2504.49     2602.50     64.80 o 
   6   2   5      924.43      845.91     50.78 o 
   7   2   5        0.77       74.08     52.83 o 
   8   2   5       95.99      122.05     54.97 o 
   9   2   5        4.10       55.76     63.31 o 
  10   2   5       81.18       27.42     75.67 o 
  11   2   5     1736.40     1481.05    102.65 o 
  12   2   5      190.83      124.00    103.59 o 
  13   2   5        0.76      -91.08    121.92 o 
  14   2   5        2.77     -105.99    142.18 o 
  15   2   5      146.92      157.93    176.30 o 
  16   2   5        4.65      428.06    214.38 o 
  17   2   5        7.29       64.30    292.48 o 
   1   3   5     4444.21     4208.61    233.14 o 
   2   3   5      729.20      854.54     84.15 o 
   3   3   5     5593.56     5967.96     86.56 o 
   4   3   5     1030.02     1043.55     62.56 o 
   5   3   5    10033.02     9440.32    110.26 o 
   6   3   5      402.93      438.71     88.56 o 
   7   3   5     5597.45     5383.39    137.03 o 
   8   3   5        2.71      112.58     60.30 o 
   9   3   5     4857.27     4935.40    109.94 o 
  10   3   5      153.81       46.47     84.42 o 
  11   3   5     2010.75     1845.86    115.08 o 
  12   3   5      576.84      589.91    115.35 o 
  13   3   5      687.41      842.58    187.25 o 
  14   3   5        0.15      -73.63    324.02 o 
  15   3   5      199.00      272.33    202.27 o 
  16   3   5      107.92      388.08    363.75 o 
  17   3   5        5.13      -35.17    308.16 o 
   0   4   5      573.16      598.48     57.44 o 
   1   4   5     1882.52     1742.91    148.59 o 
   2   4   5      311.07      376.16    126.50 o 
   3   4   5      596.30      547.34     57.55 o 
   4   4   5       13.00       32.08     54.55 o 
   5   4   5      475.48      538.50    100.02 o 
   6   4   5       21.06       35.69    125.56 o 
   7   4   5      284.78      294.05     72.42 o 
   8   4   5      594.32      514.33     81.40 o 
   9   4   5      123.50      116.77    113.76 o 
  10   4   5      234.73      389.17     97.49 o 
  11   4   5      434.78      528.20    110.07 o 
  12   4   5       68.15      133.07    125.03 o 
  13   4   5       55.10       24.11    249.19 o 
  14   4   5       14.63      -61.77    183.53 o 
  15   4   5       67.19      -27.18    229.78 o 
  16   4   5        4.66      150.30    332.95 o 
   1   5   5       46.40      -38.92     67.67 o 
   2   5   5      943.35      946.57    105.96 o 
   3   5   5     4175.77     4366.00    114.60 o 
   4   5   5       10.44       -5.53    138.05 o 
   5   5   5     2613.83     2615.81    101.25 o 
   6   5   5      198.94      241.00     79.09 o 
   7   5   5     2286.54     2436.77    124.83 o 
   8   5   5      153.26       53.05    240.76 o 
   9   5   5      558.61      631.66    107.08 o 
  10   5   5       16.42       51.48    109.90 o 
  11   5   5     1220.57     1416.74    181.64 o 
  12   5   5        0.09     -160.90    160.90 o 
  13   5   5      419.06      362.66    255.20 o 
  14   5   5       86.14      -72.15    387.22 o 
  15   5   5       52.29     -274.62    274.62 o 
   0   6   5     1628.06     1318.19    142.87 o 
   1   6   5     3436.25     3226.72    219.82 o 
   2   6   5       30.80       91.67     98.45 o 
   3   6   5     1002.33     1100.03    100.34 o 
   4   6   5      131.04      175.40     92.35 o 
   5   6   5       59.47       87.43     94.51 o 
   6   6   5      319.43      332.73    103.61 o 
   7   6   5       73.37      117.73    180.84 o 
   8   6   5       35.49      120.92    114.75 o 
   9   6   5        0.29      130.00    125.35 o 
  10   6   5        2.54       60.13    142.52 o 
  11   6   5        3.98     -159.62    159.62 o 
  12   6   5       11.27      323.62    182.14 o 
  13   6   5       30.94     -151.14    225.48 o 
  14   6   5        5.28     -454.49    770.91 o 
   1   7   5       99.20       68.60    111.21 o 
   2   7   5      396.96      378.18    115.52 o 
   3   7   5      431.89      266.51    118.19 o 
   4   7   5       36.21      221.27    113.35 o 
   5   7   5      524.79      417.67    151.93 o 
   6   7   5        3.42      -73.15    128.53 o 
   7   7   5      854.92     1005.58    147.66 o 
   8   7   5       58.96      -56.50    163.23 o 
   9   7   5      178.12      106.89    163.36 o 
  10   7   5        0.13      265.68    199.86 o 
  11   7   5      262.23      368.98    205.69 o 
  12   7   5       27.55      100.03    235.07 o 
   0   8   5       49.20      -28.62    149.57 o 
   1   8   5     1003.57      986.20    161.68 o 
   2   8   5        0.33       59.22    263.03 o 
   3   8   5      613.30      820.68    201.89 o 
   4   8   5        0.19      -14.23    154.02 o 
   5   8   5      128.07       -8.60    250.95 o 
   6   8   5       15.14      -57.92    171.39 o 
   7   8   5        7.45       74.83    174.90 o 
   8   8   5        5.61      -10.13    187.08 o 
   9   8   5        8.13     -180.26    209.88 o 
  10   8   5        1.58      -15.05    234.91 o 
   1   9   5        0.76     -475.86    507.43 o 
   2   9   5        0.82      -82.27    364.92 o 
   3   9   5        3.70      601.98    469.51 o 
   4   9   5        0.14       72.95    203.09 o 
   5   9   5      124.40       72.63    305.88 o 
   6   9   5        0.02      205.27    469.63 o 
   0   0   6    47041.07    48014.96   2825.66 o 
   1   0   6     6088.39     5662.18    199.95 o 
   2   0   6    33425.32    33780.36    593.33 o 
   3   0   6       81.27       34.80     73.92 o 
   4   0   6     9469.05     9690.92    102.80 o 
   5   0   6    10548.30    11258.13    114.20 o 
   6   0   6      716.26      661.96     69.28 o 
   7   0   6      182.56      169.17     50.77 o 
   8   0   6       16.75       -9.50     55.88 o 
   9   0   6      195.62       62.17     80.87 o 
  10   0   6       45.33      -78.31     78.31 o 
  11   0   6     3803.42     3712.96    130.98 o 
  12   0   6      708.06      743.15    109.11 o 
  13   0   6        7.79      -83.42    116.82 o 
  14   0   6      680.56      564.59    157.25 o 
  15   0   6      313.20      587.29    177.66 o 
  16   0   6      355.18        5.31    231.07 o 
  17   0   6       17.75      -43.07    276.73 o 
   1   1   6       21.67      -32.48     40.22 o 
   2   1   6      390.01      382.28     66.67 o 
   3   1   6       48.25       69.24     38.02 o 
   4   1   6      471.26      525.74     54.02 o 
   5   1   6      449.94      373.73     52.24 o 
   6   1   6      136.89      161.05     44.07 o 
   7   1   6      117.58       13.83     83.30 o 
   8   1   6      201.23      194.60     58.57 o 
   9   1   6      703.83      801.06     98.52 o 
  10   1   6      351.96      268.97    100.39 o 
  11   1   6       35.45      191.39     89.76 o 
  12   1   6       85.11      290.72    100.90 o 
  13   1   6       11.20      -93.91    243.40 o 
  14   1   6        1.98       88.14    156.27 o 
  15   1   6        6.59       23.53    174.20 o 
  16   1   6        0.13       44.95    220.72 o 
  17   1   6       57.12      -73.47    276.09 o 
   0   2   6    27108.66    27279.70    162.76 o 
   1   2   6     5056.98     4657.44    283.99 o 
   2   2   6    14160.82    13587.75    243.16 o 
   3   2   6     6888.84     7312.30    119.03 o 
   4   2   6     8049.03     7513.40     95.86 o 
   5   2   6     1158.79     1226.18     53.53 o 
   6   2   6     1047.98      958.88     57.65 o 
   7   2   6      792.52      820.72     83.21 o 
   8   2   6       22.03       81.20     57.19 o 
   9   2   6       69.34      -75.16     91.94 o 
  10   2   6      130.79      184.47     73.74 o 
  11   2   6       23.75      -84.10     87.07 o 
  12   2   6      995.43      711.59    183.11 o 
  13   2   6      319.01       90.27    127.84 o 
  14   2   6      499.32      496.34    152.42 o 
  15   2   6      133.22      -48.99    181.15 o 
  16   2   6      436.96      424.65    222.01 o 
  17   2   6       41.87      511.81    274.00 o 
   1   3   6        3.04       21.89     78.81 o 
   2   3   6      729.51      739.42     60.74 o 
   3   3   6      200.02      223.43     46.82 o 
   4   3   6     1333.97     1396.79    117.85 o 
   5   3   6       15.02       -4.93     48.67 o 
   6   3   6       50.73       85.69     52.73 o 
   7   3   6      551.49      522.72     63.14 o 
   8   3   6     1037.05     1105.10    133.42 o 
   9   3   6      597.61      778.23    121.31 o 
  10   3   6       60.46      124.02     88.73 o 
  11   3   6       11.39     -164.09    164.09 o 
  12   3   6      844.38      592.32    267.02 o 
  13   3   6        1.70      104.45    168.64 o 
  14   3   6        8.69     -137.58    160.70 o 
  15   3   6        0.70     -194.04    247.58 o 
  16   3   6        4.37       59.88    235.76 o 
   0   4   6     6887.39     7251.29    554.46 o 
   1   4   6     5725.40     5601.65    249.31 o 
   2   4   6     4321.81     4127.47    128.51 o 
   3   4   6     3289.81     3401.33    188.36 o 
   4   4   6     2071.07     2052.74    100.73 o 
   5   4   6      256.57      338.23    145.33 o 
   6   4   6      371.99      353.80     77.03 o 
   7   4   6      214.24      298.33     86.44 o 
   8   4   6       39.12       10.60     80.76 o 
   9   4   6       86.33      156.48     87.55 o 
  10   4   6       23.28      -14.94    142.11 o 
  11   4   6      200.20      322.29    109.61 o 
  12   4   6      218.32      186.49    129.15 o 
  13   4   6       98.46        0.69    148.66 o 
  14   4   6      351.63      334.37    187.88 o 
  15   4   6       69.96      181.06    223.06 o 
  16   4   6      220.81      454.47    287.94 o 
   1   5   6      199.85      249.59    100.41 o 
   2   5   6      162.89      271.51     71.18 o 
   3   5   6       95.19      -73.81     73.81 o 
   4   5   6     1919.94     1791.35    165.71 o 
   5   5   6      401.73      317.87     82.28 o 
   6   5   6     1169.21     1180.28     95.02 o 
   7   5   6       71.31      249.06     86.24 o 
   8   5   6      204.01      147.29     95.30 o 
   9   5   6       65.64      204.28    102.69 o 
  10   5   6       44.37        1.76    156.95 o 
  11   5   6       68.06      133.70    133.02 o 
  12   5   6      113.83      272.60    380.97 o 
  13   5   6       80.46      141.04    421.29 o 
  14   5   6       19.66      491.39    352.55 o 
  15   5   6       25.35     -158.37    267.92 o 
   0   6   6     6959.19     5232.44    693.15 o 
   1   6   6     1768.11     1684.70    106.33 o 
   2   6   6      575.45      701.18     96.15 o 
   3   6   6      632.40      691.17     96.04 o 
   4   6   6      412.93      410.36    187.42 o 
   5   6   6      329.70      466.06    102.26 o 
   6   6   6       25.78     -104.10    104.10 o 
   7   6   6      116.60       -9.31    114.24 o 
   8   6   6       69.99      105.31    257.08 o 
   9   6   6       99.70      101.02    202.28 o 
  10   6   6       76.40      312.60    144.74 o 
  11   6   6        0.56      -21.85    210.01 o 
  12   6   6       24.34      -90.43    187.16 o 
  13   6   6        3.12     -436.90    436.90 o 
   1   7   6      232.23      248.13    123.52 o 
   2   7   6       70.07      119.44    116.72 o 
   3   7   6      324.39      458.79    117.12 o 
   4   7   6      573.93      642.55    165.56 o 
   5   7   6       72.76      153.24    136.28 o 
   6   7   6      296.32      386.88    198.28 o 
   7   7   6       12.87      -62.77    238.61 o 
   8   7   6      488.73      253.37    368.21 o 
   9   7   6       30.76       81.85    164.18 o 
  10   7   6       86.72     -196.45    196.45 o 
  11   7   6       50.44     -210.72    210.72 o 
   0   8   6      750.30      698.30    151.24 o 
   1   8   6       40.14      186.04    146.67 o 
   2   8   6      470.26      597.31    240.81 o 
   3   8   6      349.72      338.80    204.33 o 
   4   8   6        3.98       74.66    161.10 o 
   5   8   6      171.23       31.06    173.05 o 
   6   8   6        7.12     -142.38    173.23 o 
   7   8   6        6.32       23.37    186.01 o 
   8   8   6        5.33      167.29    197.21 o 
   9   8   6        0.07     -176.96    216.93 o 
   1   9   6      148.56     -110.26    201.27 o 
   2   9   6       21.12      237.31    608.57 o 
   3   9   6      141.89      -11.28    208.96 o 
   4   9   6       31.49     -286.50    331.15 o 
   5   9   6        0.97       33.69    218.18 o 
   1   1   7      104.80       73.70     46.90 o 
   2   1   7     1671.61     1696.96     60.88 o 
   3   1   7     1697.08     1298.72    758.36 o 
   4   1   7    22221.20    23209.81    165.62 o 
   5   1   7     2200.92     2428.91     98.66 o 
   6   1   7     5495.46     5686.68     95.89 o 
   7   1   7     1059.80     1019.66     79.58 o 
   8   1   7     5915.30     5748.62    126.58 o 
   9   1   7      191.05      197.05     70.56 o 
  10   1   7     1556.24     1517.59     97.04 o 
  11   1   7      258.89      150.03     96.78 o 
  12   1   7     4412.81     4726.89    197.54 o 
  13   1   7       21.34       10.57    119.38 o 
  14   1   7      187.32      274.07    149.61 o 
  15   1   7        5.34      137.26    170.43 o 
  16   1   7        2.98      272.92    426.21 o 
  17   1   7       38.71      -78.85    277.79 o 
   0   2   7      385.59      433.45    156.36 o 
   1   2   7      454.73      343.64     52.00 o 
   2   2   7     1070.41     1094.16     57.58 o 
   3   2   7      872.28      953.59     56.92 o 
   4   2   7     1629.41     1753.16     64.62 o 
   5   2   7      109.34      122.96     48.29 o 
   6   2   7     1194.48     1180.05    140.66 o 
   7   2   7        5.43      -36.06     76.99 o 
   8   2   7      136.00       24.65     63.88 o 
   9   2   7       54.40       37.93     71.61 o 
  10   2   7      863.63      871.43     89.66 o 
  11   2   7      130.60       71.92     91.51 o 
  12   2   7       88.39      -77.63    107.83 o 
  13   2   7       78.75       54.88    142.08 o 
  14   2   7      114.57      -83.70    152.10 o 
  15   2   7        3.26      172.68    180.64 o 
  16   2   7       35.43      170.05    345.77 o 
  17   2   7        2.45       49.75    379.23 o 
   1   3   7      408.36      359.76     50.71 o 
   2   3   7     2067.70     2229.54    171.30 o 
   3   3   7      160.41      106.14     51.75 o 
   4   3   7     2900.77     2867.64     79.62 o 
   5   3   7      818.91      697.39     63.21 o 
   6   3   7     3944.63     4122.39     98.12 o 
   7   3   7      658.50      674.48     70.66 o 
   8   3   7     3324.62     3328.32    104.35 o 
   9   3   7     1092.20      937.25     86.64 o 
  10   3   7     3054.85     3328.45    120.66 o 
  11   3   7       12.78      134.92    100.93 o 
  12   3   7      526.95      601.43    120.95 o 
  13   3   7        0.20       -5.42    141.09 o 
  14   3   7      443.42      417.00    221.22 o 
  15   3   7        0.32      123.30    218.14 o 
  16   3   7        0.46     -208.51    381.33 o 
   0   4   7     2744.75     2623.65     78.35 o 
   1   4   7      764.76      757.27     66.18 o 
   2   4   7     2106.43     2060.20     80.01 o 
   3   4   7       40.07       80.21     61.16 o 
   4   4   7      799.88      825.70     74.01 o 
   5   4   7       75.22      113.02     64.77 o 
   6   4   7      245.32      254.54     72.62 o 
   7   4   7       17.20      -74.65     74.65 o 
   8   4   7        3.85      -98.77    172.38 o 
   9   4   7        0.40      -84.02     91.08 o 
  10   4   7      164.31      317.04    101.84 o 
  11   4   7       64.13      -41.65    164.44 o 
  12   4   7       62.10      -51.38    133.23 o 
  13   4   7        5.32      -26.55    153.73 o 
  14   4   7        6.55      265.19    184.52 o 
  15   4   7        0.53     -234.02    234.02 o 
   1   5   7       68.18       81.02     73.85 o 
   2   5   7      713.80      681.28     82.88 o 
   3   5   7      217.02      213.37     77.21 o 
   4   5   7     1725.46     1844.45     96.47 o 
   5   5   7      249.83      306.60     82.18 o 
   6   5   7     1335.46     1426.95    100.49 o 
   7   5   7      564.96      773.22    130.47 o 
   8   5   7     1072.79     1141.40    112.03 o 
   9   5   7      103.24      181.71    108.70 o 
  10   5   7      680.52      873.76    170.68 o 
  11   5   7       32.41      127.47    137.87 o 
  12   5   7      255.62      230.98    294.88 o 
  13   5   7        1.45      -12.94    179.93 o 
  14   5   7      220.03      224.56    222.72 o 
   0   6   7      795.00      602.17     95.62 o 
   1   6   7      131.39      128.65     89.10 o 
   2   6   7     1534.38     1324.29    120.73 o 
   3   6   7      172.82      208.07     95.48 o 
   4   6   7      575.69      572.15    102.80 o 
   5   6   7      170.36      136.57    102.56 o 
   6   6   7       56.79      -21.40    107.53 o 
   7   6   7        7.13       48.02    108.46 o 
   8   6   7      170.49      181.17    181.49 o 
   9   6   7        7.62     -169.14    176.72 o 
  10   6   7        1.22     -161.94    161.94 o 
  11   6   7       50.46      109.01    166.35 o 
  12   6   7       59.56       54.87    191.96 o 
  13   6   7       23.82      381.45    221.57 o 
   1   7   7       86.79       21.71    120.65 o 
   2   7   7      861.54      865.52    239.65 o 
   3   7   7        1.74      -78.27    120.93 o 
   4   7   7      601.92      651.00    184.01 o 
   5   7   7      157.51      158.54    128.68 o 
   6   7   7      219.40       77.73    141.87 o 
   7   7   7       16.86      -40.30    176.64 o 
   8   7   7      250.85      171.72    158.72 o 
   9   7   7       22.17     -183.52    267.68 o 
  10   7   7      148.90      -14.95    191.25 o 
  11   7   7        1.10      -29.96    213.27 o 
   0   8   7      795.51      531.61    257.78 o 
   1   8   7       31.64       15.45    151.85 o 
   2   8   7        7.94       32.63    154.95 o 
   3   8   7       80.60      182.08    277.38 o 
   4   8   7      647.75      611.74    305.92 o 
   5   8   7       33.29     -187.70    252.92 o 
   6   8   7        5.82       45.58    443.48 o 
   7   8   7        3.13       81.84    188.29 o 
   8   8   7       15.69     -145.23    201.82 o 
   9   8   7       20.20     -221.80    221.80 o 
   1   9   7        2.94       33.24    250.56 o 
   2   9   7      259.32      105.46    334.76 o 
   3   9   7       19.92     -217.58    281.35 o 
   4   9   7       26.19      -62.46    219.58 o 
   0   0   8     6547.28     6412.83    581.24 o 
   1   0   8    20615.00    20928.17    450.27 o 
   2   0   8     4703.98     4456.62     92.03 o 
   3   0   8     7006.35     6282.08    267.00 o 
   4   0   8     1634.14     1530.61     65.36 o 
   5   0   8     6004.54     6245.03    118.60 o 
   6   0   8       38.46       52.83     50.53 o 
   7   0   8      240.37      205.32     58.57 o 
   8   0   8       12.06       24.82     65.11 o 
   9   0   8       83.05       59.43    111.72 o 
  10   0   8     3011.73     2882.65    111.84 o 
  11   0   8     1862.52     1612.57    111.09 o 
  12   0   8       42.02       97.91    184.93 o 
  13   0   8      337.46      342.71    120.83 o 
  14   0   8       27.64      -59.64    144.00 o 
  15   0   8      450.09      595.20    257.22 o 
  16   0   8      160.11      -97.80    208.06 o 
  17   0   8      196.56      131.31    440.65 o 
   1   1   8        5.93      -38.83     65.42 o 
   2   1   8     2915.83     2710.03     77.32 o 
   3   1   8      198.78      155.37     47.52 o 
   4   1   8      243.96      332.22     51.99 o 
   5   1   8        1.32       92.26     51.63 o 
   6   1   8      507.07      620.19     84.35 o 
   7   1   8      221.53      353.35    106.59 o 
   8   1   8      234.26      192.02     69.64 o 
   9   1   8      152.54      317.62     71.48 o 
  10   1   8      109.37       -9.10     83.22 o 
  11   1   8        0.62      -94.30     94.30 o 
  12   1   8      817.83      740.29    113.57 o 
  13   1   8        9.33      -23.22    122.77 o 
  14   1   8       73.29       91.94    267.63 o 
  15   1   8        0.16       67.38    223.80 o 
  16   1   8       15.10      -81.26    211.06 o 
   0   2   8     3197.78     2965.44    420.36 o 
   1   2   8    12863.45    13327.82    466.48 o 
   2   2   8     1722.95     1648.21     67.81 o 
   3   2   8    10498.80    10073.42    127.34 o 
   4   2   8      735.10      737.89     58.92 o 
   5   2   8     2449.44     2532.10     76.62 o 
   6   2   8      309.99      312.09     56.52 o 
   7   2   8      865.41      964.52     67.76 o 
   8   2   8      276.09      410.67     66.85 o 
   9   2   8      347.77      253.23     75.28 o 
  10   2   8      376.15      348.94     86.27 o 
  11   2   8      257.39      307.70     94.27 o 
  12   2   8        0.37      -80.72    107.85 o 
  13   2   8      691.90      567.13    159.52 o 
  14   2   8       20.84      -56.08    146.77 o 
  15   2   8      212.37      123.61    356.61 o 
  16   2   8       27.06      -48.53    220.01 o 
   1   3   8      168.02       79.34     55.89 o 
   2   3   8      369.56      415.52     57.83 o 
   3   3   8       84.83       88.34     72.65 o 
   4   3   8        0.02       92.59     55.37 o 
   5   3   8      587.04      575.32     71.91 o 
   6   3   8       43.67      -29.68     63.28 o 
   7   3   8      559.81      502.21     74.79 o 
   8   3   8        1.91      -45.57     72.80 o 
   9   3   8      503.05      381.79    137.29 o 
  10   3   8        8.91       -0.13     92.16 o 
  11   3   8       74.36      132.32    154.98 o 
  12   3   8      326.71      209.86    184.80 o 
  13   3   8        1.20        1.89    254.40 o 
  14   3   8        7.25       79.22    235.78 o 
  15   3   8        6.84     -380.78    598.21 o 
  16   3   8       10.75     -241.63    241.63 o 
   0   4   8     1180.98     1112.20     76.78 o 
   1   4   8     8253.77     8674.57    339.62 o 
   2   4   8       81.37      132.82     62.30 o 
   3   4   8     4640.47     4598.96    206.35 o 
   4   4   8      193.29      268.70     70.45 o 
   5   4   8     1879.82     1925.57     90.90 o 
   6   4   8      118.85       54.72     76.45 o 
   7   4   8      145.53      228.13     78.31 o 
   8   4   8      118.89      352.83    128.27 o 
   9   4   8        0.45       45.91    177.35 o 
  10   4   8       25.48      -88.94    156.94 o 
  11   4   8       78.63      220.54    119.86 o 
  12   4   8        0.15     -140.81    140.81 o 
  13   4   8      202.28       54.04    216.92 o 
  14   4   8        0.71      -76.63    188.71 o 
  15   4   8      129.70      272.33    222.68 o 
   1   5   8       78.24      101.14     75.97 o 
   2   5   8       22.89      -61.92     76.53 o 
   3   5   8      377.19      310.88     86.09 o 
   4   5   8      262.02      209.28     85.07 o 
   5   5   8      639.80      619.00     90.83 o 
   6   5   8        6.82      110.65     88.31 o 
   7   5   8      452.43      401.88    154.20 o 
   8   5   8        0.23     -107.55    107.55 o 
   9   5   8      543.76      473.71    116.57 o 
  10   5   8        6.39      150.45    163.69 o 
  11   5   8      113.87       28.97    142.57 o 
  12   5   8        2.99       83.62    277.68 o 
  13   5   8       70.70      140.81    186.03 o 
  14   5   8        4.04      324.50    216.72 o 
   0   6   8      887.62      906.80    100.64 o 
   1   6   8     2227.81     1952.83    117.61 o 
   2   6   8       75.00      -52.42     97.04 o 
   3   6   8     1393.82     1435.00    118.25 o 
   4   6   8       40.43       28.77    155.50 o 
   5   6   8      493.23      493.69    113.50 o 
   6   6   8       57.30      111.28    166.61 o 
   7   6   8       68.53       42.99    117.44 o 
   8   6   8       11.36      -20.48    127.75 o 
   9   6   8        0.82       63.46    138.09 o 
  10   6   8        1.75      -80.47    153.81 o 
  11   6   8       24.70     -180.85    180.85 o 
  12   6   8       19.41      -35.50    196.73 o 
   1   7   8      112.68      153.93    115.37 o 
   2   7   8       62.96      255.28    116.47 o 
   3   7   8      169.75       89.78    132.25 o 
   4   7   8       56.22      104.42    126.66 o 
   5   7   8      264.77      366.29    137.97 o 
   6   7   8       44.89     -144.33    144.33 o 
   7   7   8      259.00      471.16    148.31 o 
   8   7   8       20.92     -104.02    161.82 o 
   9   7   8      261.34      212.35    233.95 o 
  10   7   8        5.36     -206.03    206.03 o 
  11   7   8       94.66       81.44    223.65 o 
   0   8   8     1034.63     1042.69    168.80 o 
   1   8   8      135.57      348.15    150.84 o 
   2   8   8        0.96      538.87    304.22 o 
   3   8   8      324.72       84.72    167.27 o 
   4   8   8        0.86      156.65    161.28 o 
   5   8   8      104.74       88.94    176.41 o 
   6   8   8       11.27      163.79    188.66 o 
   7   8   8        1.88       21.91    289.73 o 
   8   8   8       74.65      -69.89    208.98 o 
   1   9   8        5.84      336.50    191.02 o 
   2   9   8        1.43     -195.28    211.28 o 
   3   9   8       85.61       90.05    212.68 o 
   1   1   9      774.39      812.00    201.47 o 
   2   1   9     1098.73     1084.60     93.92 o 
   3   1   9      739.28      581.60     65.17 o 
   4   1   9      422.00      438.31     57.99 o 
   5   1   9     2801.57     2854.47     83.37 o 
   6   1   9     5563.45     4039.54   2440.34 o 
   7   1   9     3953.59     3782.47    100.09 o 
   8   1   9     2329.96     2188.81    126.74 o 
   9   1   9     4600.82     4583.90    128.16 o 
  10   1   9     1771.13     1864.58    194.18 o 
  11   1   9      633.43      760.10    206.54 o 
  12   1   9        5.43      194.94    221.67 o 
  13   1   9      152.76      230.08    125.96 o 
  14   1   9       64.15      315.21    281.42 o 
  15   1   9      135.34      485.16    168.89 o 
  16   1   9       23.02      380.81    232.10 o 
   0   2   9     2677.04     2921.28    278.12 o 
   1   2   9       89.85       68.50     53.61 o 
   2   2   9     1158.80     1129.73     68.02 o 
   3   2   9      194.60      168.98     55.21 o 
   4   2   9       24.94     -114.05    161.16 o 
   5   2   9      671.36      528.09     66.65 o 
   6   2   9      201.49      239.17     60.99 o 
   7   2   9       10.13      -25.38     63.53 o 
   8   2   9       29.09      -71.84     71.84 o 
   9   2   9       20.98       15.74    135.79 o 
  10   2   9      206.64      129.27     89.53 o 
  11   2   9     1040.57     1044.50    242.86 o 
  12   2   9      100.23      -66.87    110.73 o 
  13   2   9       28.07      192.79    127.36 o 
  14   2   9        2.19     -147.04    147.04 o 
  15   2   9        5.96      313.56    173.14 o 
  16   2   9        0.99     -295.35    295.35 o 
   1   3   9       96.32        3.80     59.41 o 
   2   3   9      630.62      551.16     65.33 o 
   3   3   9     1692.40     1624.05     82.41 o 
   4   3   9     1214.91     1075.64     72.38 o 
   5   3   9     2862.36     2925.19     97.50 o 
   6   3   9     2516.52     2437.67     93.72 o 
   7   3   9     2131.54     2147.89     94.60 o 
   8   3   9     1705.24     1704.97    176.58 o 
   9   3   9      983.74      898.72     95.24 o 
  10   3   9      540.98      678.19    100.32 o 
  11   3   9      913.17     1075.67    118.42 o 
  12   3   9       38.43       67.89    122.88 o 
  13   3   9      406.35      311.24    170.79 o 
  14   3   9        4.15      -79.77    228.83 o 
  15   3   9      111.02      235.55    197.52 o 
   0   4   9     1277.25     1196.43    104.65 o 
   1   4   9      194.25       77.74     72.51 o 
   2   4   9      195.97      197.48     72.01 o 
   3   4   9      327.35      410.57     73.46 o 
   4   4   9      325.86      470.58     74.77 o 
   5   4   9       46.42       45.91     95.99 o 
   6   4   9       60.33      -34.90    156.85 o 
   7   4   9       79.17      145.33    107.58 o 
   8   4   9       43.74      103.30     87.94 o 
   9   4   9       86.14     -102.97    102.97 o 
  10   4   9      225.47      154.03    114.19 o 
  11   4   9        7.07       30.38    124.71 o 
  12   4   9        7.45      178.74    151.89 o 
  13   4   9       76.55     -137.61    163.57 o 
  14   4   9       15.69     -130.29    191.74 o 
   1   5   9      394.45      361.91     80.29 o 
   2   5   9        2.71      153.87     80.36 o 
   3   5   9      735.13      700.37     96.76 o 
   4   5   9      409.03      419.40     89.05 o 
   5   5   9     1167.88     1036.19    107.08 o 
   6   5   9      958.03     1023.79    104.30 o 
   7   5   9      511.26      512.81    145.23 o 
   8   5   9      848.82      902.09    116.34 o 
   9   5   9      469.53      634.84    160.70 o 
  10   5   9      182.40      410.75    133.21 o 
  11   5   9      288.07      468.64    166.33 o 
  12   5   9       56.52       -6.47    165.31 o 
  13   5   9      172.23      -34.93    467.28 o 
   0   6   9       71.81       21.20    138.52 o 
   1   6   9      847.20      701.76    110.84 o 
   2   6   9      332.47      337.39    181.54 o 
   3   6   9      142.32      261.26    112.77 o 
   4   6   9       87.18      184.83    139.40 o 
   5   6   9       56.03       40.05    109.63 o 
   6   6   9      187.72      239.01    117.00 o 
   7   6   9       94.24      213.84    125.26 o 
   8   6   9       33.87      -82.50    132.23 o 
   9   6   9        6.91        0.00    144.57 o 
  10   6   9       36.81      246.41    157.44 o 
  11   6   9        1.75      279.54    371.36 o 
  12   6   9       36.28     -122.40    206.55 o 
   1   7   9      134.45       85.96    119.96 o 
   2   7   9       49.96       25.55    129.05 o 
   3   7   9      278.41      282.56    135.67 o 
   4   7   9       22.47     -155.37    155.37 o 
   5   7   9       90.97      -56.47    144.77 o 
   6   7   9      207.00      138.20    147.40 o 
   7   7   9      424.33      364.95    160.07 o 
   8   7   9      144.54       66.09    169.75 o 
   9   7   9       31.98       -9.37    185.25 o 
  10   7   9       49.78      -64.40    203.84 o 
   0   8   9       58.15       96.81    171.93 o 
   1   8   9      309.76      -25.77    341.32 o 
   2   8   9      378.01      714.95    161.89 o 
   3   8   9      108.44      369.53    214.52 o 
   4   8   9       13.86     -273.44    273.44 o 
   5   8   9       64.25     -134.17    180.57 o 
   6   8   9        9.17      -14.23    428.88 o 
   7   8   9       27.79      -67.69    401.18 o 
   0   0  10     9560.62    11727.40    851.64 o 
   1   0  10      499.71      549.82    135.06 o 
   2   0  10    13322.31    13288.24    152.82 o 
   3   0  10      515.55      521.79     57.99 o 
   4   0  10     9019.71     9231.40    122.98 o 
   5   0  10      287.24      372.70     58.35 o 
   6   0  10     2432.76     2383.08     87.69 o 
   7   0  10      289.77      277.76     66.80 o 
   8   0  10      259.47      282.04     72.93 o 
   9   0  10        9.97      -19.10     76.31 o 
  10   0  10       87.58      150.95    202.66 o 
  11   0  10      133.17       69.16    107.62 o 
  12   0  10       56.14       56.06    109.91 o 
  13   0  10      172.51      184.84    124.44 o 
  14   0  10      415.69      646.79    203.59 o 
  15   0  10       12.53     -172.52    172.52 o 
  16   0  10      116.04      272.25    235.22 o 
   1   1  10       31.93       -1.35    121.78 o 
   2   1  10      138.91       97.53     55.17 o 
   3   1  10      419.77      530.46     85.44 o 
   4   1  10     1539.19     1408.23     74.91 o 
   5   1  10        0.12        7.16     55.97 o 
   6   1  10       78.44       83.39     80.62 o 
   7   1  10        0.67       38.12    180.95 o 
   8   1  10        6.44       61.73     70.11 o 
   9   1  10      171.79      175.51     80.28 o 
  10   1  10      101.96       77.52    169.42 o 
  11   1  10       39.29       57.75     96.18 o 
  12   1  10      154.18       80.86    110.26 o 
  13   1  10       14.10       64.85    123.96 o 
  14   1  10        5.34       26.87    148.73 o 
  15   1  10        2.63     -176.47    176.47 o 
  16   1  10        5.42      319.61    204.09 o 
   0   2  10    10153.07    11495.65    881.72 o 
   1   2  10       53.06       24.32     61.95 o 
   2   2  10     9294.50     9195.96    130.27 o 
   3   2  10      203.60      160.89     71.61 o 
   4   2  10     5170.11     4801.55    110.73 o 
   5   2  10       56.91      102.41     63.62 o 
   6   2  10     1817.79     1718.33     85.29 o 
   7   2  10       57.84       -5.82    121.25 o 
   8   2  10      246.36      268.98     76.52 o 
   9   2  10       56.79       37.77    199.58 o 
  10   2  10      603.26      618.52     97.45 o 
  11   2  10        5.11      107.67     98.75 o 
  12   2  10      109.74       42.90    115.81 o 
  13   2  10       78.06      -61.44    129.24 o 
  14   2  10      190.02      165.23    150.39 o 
  15   2  10        9.81     -166.35    272.25 o 
   1   3  10        5.53      -51.26    125.23 o 
   2   3  10     1152.30     1048.84     84.97 o 
   3   3  10      140.06      245.85     63.41 o 
   4   3  10      268.19      314.69     69.74 o 
   5   3  10      162.69      291.83     92.32 o 
   6   3  10      915.70      867.78     78.28 o 
   7   3  10        1.32      153.76     72.19 o 
   8   3  10       20.95      -65.40     82.07 o 
   9   3  10      177.71       86.94    102.88 o 
  10   3  10      199.58       86.76    103.64 o 
  11   3  10       69.99       32.33    142.58 o 
  12   3  10        2.73       28.03    218.17 o 
  13   3  10       13.09      -29.95    144.36 o 
  14   3  10      106.11       94.07    169.88 o 
  15   3  10        0.04     -161.22    337.18 o 
   0   4  10     2835.51     2814.18    262.66 o 
   1   4  10       47.56       42.64     88.09 o 
   2   4  10     4424.79     4496.80    174.89 o 
   3   4  10       87.53      108.78    117.34 o 
   4   4  10     2091.31     2131.05    101.31 o 
   5   4  10      153.40      230.77     79.69 o 
   6   4  10     1142.59      991.03     97.15 o 
   7   4  10       98.21       78.76    130.02 o 
   8   4  10       15.24      -35.60     96.06 o 
   9   4  10        1.58      -26.74    105.52 o 
  10   4  10      367.07      541.30    209.70 o 
  11   4  10      444.55      624.16    131.97 o 
  12   4  10      408.16      373.41    223.98 o 
  13   4  10        0.33      139.36    255.07 o 
  14   4  10       64.98      -18.35    195.39 o 
   1   5  10      277.83      341.92    141.76 o 
   2   5  10       83.24      208.71    111.48 o 
   3   5  10       99.24      -77.81     91.23 o 
   4   5  10        5.59      -77.12     89.31 o 
   5   5  10        8.18      -95.56     95.56 o 
   6   5  10      366.71      525.53    101.65 o 
   7   5  10      112.28      256.03    156.28 o 
   8   5  10      429.93      564.84    118.81 o 
   9   5  10        1.63     -127.12    127.12 o 
  10   5  10      467.01      650.45    140.24 o 
  11   5  10        3.36     -172.54    172.54 o 
  12   5  10        6.36       67.01    171.47 o 
  13   5  10        2.00        0.17    248.25 o 
   0   6  10       69.15      107.70    101.73 o 
   1   6  10       23.50      -71.75    100.18 o 
   2   6  10     1210.50     1201.51    116.04 o 
   3   6  10       39.57      129.94    105.88 o 
   4   6  10      899.99     1108.55    119.03 o 
   5   6  10       21.03      -22.88    109.38 o 
   6   6  10      385.45      278.96    123.65 o 
   7   6  10        7.10     -126.35    126.35 o 
   8   6  10       12.02     -142.77    142.77 o 
   9   6  10       65.91      310.91    227.30 o 
  10   6  10       63.07      180.53    319.67 o 
  11   6  10       61.60       99.97    181.80 o 
   1   7  10        0.84      -89.74    190.47 o 
   2   7  10        1.38      122.52    129.32 o 
   3   7  10       15.03       38.91    135.94 o 
   4   7  10       94.84      141.24    289.09 o 
   5   7  10       47.45       42.75    145.34 o 
   6   7  10      293.76      255.61    156.79 o 
   7   7  10       39.45      136.94    158.47 o 
   8   7  10      156.60        5.97    175.08 o 
   9   7  10       10.09     -115.56    186.60 o 
   0   8  10      337.76      206.78    157.06 o 
   1   8  10       30.09      138.50    195.99 o 
   2   8  10       51.65      102.89    164.25 o 
   3   8  10       65.50       29.91    169.89 o 
   4   8  10      181.37      209.12    179.86 o 
   5   8  10       44.89       21.01    181.73 o 
   6   8  10       32.38       21.87    351.31 o 
   1   1  11      157.47      153.99     90.94 o 
   2   1  11       32.13       48.34     79.45 o 
   3   1  11     3168.80     2773.75    145.09 o 
   4   1  11      290.61      434.38     66.54 o 
   5   1  11     3225.26     3384.68    100.95 o 
   6   1  11     1301.97     1220.96    127.19 o 
   7   1  11     2975.45     2959.67    105.18 o 
   8   1  11      792.36      879.15    100.82 o 
   9   1  11      878.20      929.58     90.02 o 
  10   1  11      527.84      620.13    155.55 o 
  11   1  11      973.90      973.78    108.57 o 
  12   1  11      445.73      380.64    119.44 o 
  13   1  11      106.52      124.14    199.72 o 
  14   1  11       67.11      158.12    148.79 o 
  15   1  11        2.61     -171.92    171.92 o 
   0   2  11     1695.09     1664.78    150.69 o 
   1   2  11      531.96      457.48     73.76 o 
   2   2  11      494.41      624.77    114.51 o 
   3   2  11      217.86      260.62     60.10 o 
   4   2  11      112.50      183.68     62.65 o 
   5   2  11       28.68      -29.10     66.65 o 
   6   2  11      176.21      151.72     70.34 o 
   7   2  11        0.90       56.06     71.28 o 
   8   2  11        2.15        1.99     77.00 o 
   9   2  11        4.90      -85.86     85.86 o 
  10   2  11      130.11      194.97    149.79 o 
  11   2  11        8.61      -64.49    232.03 o 
  12   2  11      120.02      249.22    117.51 o 
  13   2  11       26.70      -39.93    134.97 o 
  14   2  11        0.04      121.68    150.99 o 
  15   2  11        3.70       71.37    176.97 o 
   1   3  11       42.95       68.48    114.80 o 
   2   3  11      195.51      230.11     68.03 o 
   3   3  11     1175.37      990.62     83.06 o 
   4   3  11       39.31       -1.54    104.03 o 
   5   3  11     1927.08     1925.14     93.08 o 
   6   3  11     1582.77     1639.30     96.48 o 
   7   3  11     2068.15     1981.42    102.20 o 
   8   3  11      504.55      652.76    104.17 o 
   9   3  11      829.82      947.74    104.33 o 
  10   3  11      695.41      718.95    112.54 o 
  11   3  11      580.25      580.21    170.25 o 
  12   3  11        8.29        0.29    129.74 o 
  13   3  11      202.50      249.36    207.48 o 
  14   3  11       42.27     -171.51    171.51 o 
   0   4  11      110.35      264.20     85.76 o 
   1   4  11      281.98      290.33     81.36 o 
   2   4  11      290.24      160.64     81.74 o 
   3   4  11     1243.86     1094.89     92.20 o 
   4   4  11       90.28      102.19     79.61 o 
   5   4  11       42.18      200.76     81.02 o 
   6   4  11      112.61       51.88    102.47 o 
   7   4  11        9.52      101.67     90.71 o 
   8   4  11      110.96       65.01     98.91 o 
   9   4  11       12.83     -153.03    350.52 o 
  10   4  11        0.04       44.70    119.60 o 
  11   4  11       44.25      156.48    195.09 o 
  12   4  11       36.43      100.19    146.17 o 
  13   4  11      177.89      175.21    165.22 o 
   1   5  11      448.34      501.48     93.02 o 
   2   5  11       43.31     -144.43    144.43 o 
   3   5  11       47.57      127.94     93.20 o 
   4   5  11       68.95      -99.57     99.57 o 
   5   5  11      574.92      642.93    101.22 o 
   6   5  11      574.86      485.37    109.28 o 
   7   5  11      478.07      731.18    176.19 o 
   8   5  11      672.43      652.87    207.05 o 
   9   5  11     1045.32     1117.01    135.85 o 
  10   5  11      144.84      173.56    142.34 o 
  11   5  11       89.69      -54.50    175.37 o 
  12   5  11       15.50       68.97    170.39 o 
   0   6  11      153.90      121.35    191.28 o 
   1   6  11      420.43      397.11    105.31 o 
   2   6  11      126.57      111.84    102.27 o 
   3   6  11      331.59      381.98    165.25 o 
   4   6  11       48.06       20.57    110.58 o 
   5   6  11      289.44      547.18    255.53 o 
   6   6  11      195.79      148.94    127.55 o 
   7   6  11        0.30     -134.10    134.10 o 
   8   6  11        6.61      262.61    138.59 o 
   9   6  11        7.29      -80.50    154.18 o 
  10   6  11        1.79       69.21    166.03 o 
  11   6  11       65.98      525.38    348.16 o 
   1   7  11      120.36      132.89    131.97 o 
   2   7  11        7.84      -59.22    128.36 o 
   3   7  11      104.49      164.99    138.59 o 
   4   7  11       10.03       86.88    138.40 o 
   5   7  11       67.84      -38.60    146.25 o 
   6   7  11       52.06       22.33    160.59 o 
   7   7  11       91.20      213.59    167.24 o 
   8   7  11      191.86      432.61    173.05 o 
   0   8  11        4.57      -89.20    164.48 o 
   1   8  11      254.86      288.96    154.25 o 
   2   8  11       28.75     -168.82    168.82 o 
   3   8  11       77.44       16.42    172.91 o 
   4   8  11       25.44      -25.31    297.07 o 
   5   8  11       48.23     -189.73    189.73 o 
   0   0  12     2049.41     2201.75    104.20 o 
   1   0  12     6025.88     7123.74    496.47 o 
   2   0  12     1052.00     1087.53    141.86 o 
   3   0  12     4281.69     4053.23    105.24 o 
   4   0  12       34.08       31.08     61.81 o 
   5   0  12     1015.74     1035.46     77.02 o 
   6   0  12       36.89      -15.96     69.70 o 
   7   0  12      179.60       92.94     72.46 o 
   8   0  12      299.72      330.68     79.14 o 
   9   0  12       36.46       52.37     83.25 o 
  10   0  12      113.74      203.99     88.78 o 
  11   0  12      202.47      126.96     99.88 o 
  12   0  12      189.37      217.31    111.02 o 
  13   0  12      223.42      118.66    132.05 o 
  14   0  12       82.96       78.91    148.39 o 
  15   0  12      110.28       43.59    168.59 o 
   1   1  12      119.28      144.95     71.33 o 
   2   1  12      165.74      200.50     71.84 o 
   3   1  12        2.29      -46.97     79.66 o 
   4   1  12        9.22       78.83     99.60 o 
   5   1  12       31.41      -37.54    141.09 o 
   6   1  12        4.52       -1.53     67.14 o 
   7   1  12        6.38      -14.11     73.97 o 
   8   1  12       71.81       84.05     80.03 o 
   9   1  12        3.64      187.96    121.66 o 
  10   1  12       19.06      -89.66     93.20 o 
  11   1  12        3.29     -107.11    107.11 o 
  12   1  12        0.94      -90.84    114.59 o 
  13   1  12        7.46       41.94    126.80 o 
  14   1  12        0.00      186.32    145.71 o 
  15   1  12       10.11     -217.66    253.43 o 
   0   2  12     2511.02     2869.60    341.05 o 
   1   2  12     4226.66     4818.94    321.67 o 
   2   2  12      190.99      221.76    102.54 o 
   3   2  12     3888.50     3589.35    193.59 o 
   4   2  12       96.64       44.25     69.33 o 
   5   2  12     1280.69     1339.96    114.60 o 
   6   2  12        9.54       60.35     73.49 o 
   7   2  12       87.84      141.34    141.21 o 
   8   2  12       12.45        2.72     82.01 o 
   9   2  12        6.14       27.35     84.99 o 
  10   2  12      102.24      116.61    114.20 o 
  11   2  12       35.00      160.91    107.28 o 
  12   2  12      178.50      267.39    122.38 o 
  13   2  12      300.08      364.82    136.40 o 
  14   2  12       38.22     -100.64    204.59 o 
   1   3  12      312.67      318.30     80.01 o 
   2   3  12       14.31       29.00     77.28 o 
   3   3  12      471.36      457.19     80.12 o 
   4   3  12        5.73      -75.68     75.68 o 
   5   3  12       40.43      -44.63     77.42 o 
   6   3  12       96.32      -25.43     81.48 o 
   7   3  12      319.87      354.15     84.96 o 
   8   3  12      136.94      297.66    132.46 o 
   9   3  12        9.91        6.96     91.86 o 
  10   3  12      133.49       46.17    106.41 o 
  11   3  12       98.20      205.57    115.94 o 
  12   3  12       19.86       -6.42    130.98 o 
  13   3  12       10.61       93.97    150.03 o 
  14   3  12        6.67      -74.19    168.62 o 
   0   4  12     1137.92     1016.56    197.92 o 
   1   4  12     2337.08     2312.04    133.48 o 
   2   4  12       68.58       78.56     83.03 o 
   3   4  12     1843.67     1929.50    105.05 o 
   4   4  12       29.42       87.69    121.34 o 
   5   4  12      796.34      978.13     93.56 o 
   6   4  12       10.93       35.29    153.95 o 
   7   4  12      367.76      273.23    139.60 o 
   8   4  12        1.55      -35.91    102.94 o 
   9   4  12       30.10      218.56    163.65 o 
  10   4  12       21.16       86.03    120.22 o 
  11   4  12       12.91      -45.92    133.62 o 
  12   4  12       73.18      287.51    306.25 o 
  13   4  12       97.79      151.98    163.01 o 
   1   5  12        0.19       71.97    153.43 o 
   2   5  12      178.33      290.18    145.36 o 
   3   5  12       34.05      -53.40     98.81 o 
   4   5  12      352.37      405.58    136.95 o 
   5   5  12      330.75      382.47    159.64 o 
   6   5  12        1.70      -73.72    222.07 o 
   7   5  12      155.66       90.21    117.43 o 
   8   5  12      194.16      452.08    121.70 o 
   9   5  12       34.13      -29.06    250.41 o 
  10   5  12        1.22     -145.12    145.12 o 
  11   5  12      150.83      299.43    192.53 o 
   0   6  12       66.66      129.86    142.63 o 
   1   6  12     1170.73     1086.88    124.33 o 
   2   6  12      328.21      357.05    127.24 o 
   3   6  12      182.83      212.55    149.71 o 
   4   6  12        1.73       -9.10    109.30 o 
   5   6  12      438.62      518.90    127.29 o 
   6   6  12       29.10       22.55    144.07 o 
   7   6  12       91.99      248.50    135.90 o 
   8   6  12       21.59      -50.93    146.76 o 
   9   6  12       64.67      308.29    189.78 o 
  10   6  12       28.48     -177.81    177.81 o 
   1   7  12       63.55     -173.68    173.68 o 
   2   7  12       17.81      124.78    131.78 o 
   3   7  12       51.36     -142.01    222.69 o 
   4   7  12      125.41      155.91    147.79 o 
   5   7  12       83.67      134.35    335.50 o 
   6   7  12       19.11      -86.66    205.21 o 
   7   7  12       38.81      147.74    163.51 o 
   0   8  12       27.15       61.84    170.40 o 
   1   8  12      167.34      304.91    163.47 o 
   2   8  12       19.83     -170.28    170.28 o 
   1   1  13      148.39      396.88    110.57 o 
   2   1  13     1583.64     1450.37    128.01 o 
   3   1  13      164.51      254.14     97.43 o 
   4   1  13     3209.85     2908.80    145.61 o 
   5   1  13       20.87       39.45    100.38 o 
   6   1  13     1783.34     1680.22    137.91 o 
   7   1  13      228.06      386.56    115.50 o 
   8   1  13     1597.58     1841.94    145.97 o 
   9   1  13       14.89      156.46    121.71 o 
  10   1  13      730.49      765.68    150.49 o 
  11   1  13      121.10      145.25    152.57 o 
  12   1  13      347.14      586.42    177.83 o 
  13   1  13       41.13     -170.78    198.31 o 
  14   1  13      183.86      206.38    231.13 o 
   0   2  13      118.89      -40.69    134.24 o 
   1   2  13       51.85       18.93    121.02 o 
   2   2  13       96.75       88.20    106.74 o 
   3   2  13        3.56      164.64     96.51 o 
   4   2  13      175.00        8.25    109.71 o 
   5   2  13        5.18       53.00    104.41 o 
   6   2  13       87.44     -111.00    114.23 o 
   7   2  13       58.93      101.12    119.70 o 
   8   2  13       29.03      206.24    117.24 o 
   9   2  13        7.20        4.61    128.65 o 
  10   2  13        0.12      -69.53    146.86 o 
  11   2  13        0.22      -59.26    162.03 o 
  12   2  13        0.27      -59.15    171.09 o 
  13   2  13        0.46       46.09    201.04 o 
   1   3  13      105.69       29.41    122.47 o 
   2   3  13      694.44      712.92    117.05 o 
   3   3  13        0.30       26.97    112.54 o 
   4   3  13      895.29      839.57    130.55 o 
   5   3  13       23.22      -52.51    114.27 o 
   6   3  13      711.64      862.46    138.26 o 
   7   3  13        9.63     -133.65    133.65 o 
   8   3  13     1204.53     1354.33    160.73 o 
   9   3  13      113.95      435.57    141.03 o 
  10   3  13      815.92      670.79    177.00 o 
  11   3  13      149.18      320.47    169.44 o 
  12   3  13      148.09      -38.46    198.43 o 
  13   3  13       41.15     -215.39    215.39 o 
   0   4  13     2135.47     2197.01    184.04 o 
   1   4  13       20.94       64.79    127.42 o 
   2   4  13       81.16       36.18    124.45 o 
   3   4  13        0.54      225.71    121.53 o 
   4   4  13      163.11       39.52    129.68 o 
   5   4  13        5.43      128.36    136.11 o 
   6   4  13       37.48       10.01    143.38 o 
   7   4  13        0.60      159.86    146.03 o 
   8   4  13       56.26      366.09    151.52 o 
   9   4  13        0.45     -177.11    177.11 o 
  10   4  13       58.25     -186.71    186.71 o 
  11   4  13        3.32      199.44    196.31 o 
  12   4  13       18.64     -230.11    230.11 o 
   1   5  13       19.02       65.54    141.31 o 
   2   5  13       58.52     -147.48    147.48 o 
   3   5  13        1.44      297.84    134.50 o 
   4   5  13      737.78     1024.18    164.17 o 
   5   5  13        7.94      122.99    145.76 o 
   6   5  13      237.03      313.04    177.27 o 
   7   5  13        0.79     -181.09    181.09 o 
   8   5  13      329.84      645.37    185.10 o 
   9   5  13       79.82      228.12    188.18 o 
  10   5  13       71.16     -140.09    219.71 o 
  11   5  13       46.31      183.19    232.29 o 
   0   6  13      536.04      352.77    188.10 o 
   1   6  13        5.63      332.13    161.75 o 
   2   6  13      258.67      298.67    184.45 o 
   3   6  13       10.63     -182.80    182.80 o 
   4   6  13       91.23      428.12    171.42 o 
   5   6  13        4.13       85.08    182.75 o 
   6   6  13       41.89      -60.17    197.63 o 
   7   6  13       15.61       20.74    201.44 o 
   8   6  13        5.34     -219.38    219.38 o 
   9   6  13       20.65     -216.08    228.13 o 
   1   7  13        8.06      263.66    201.50 o 
   2   7  13       67.54      203.05    201.78 o 
   3   7  13        4.02      100.37    219.45 o 
   4   7  13      217.69      479.02    217.46 o 
   5   7  13        2.56      406.90    218.26 o 
   6   7  13      189.04       -8.02    236.91 o 
   0   0  14     9363.84     9925.18    272.83 o 
   1   0  14     1967.14     2318.36    156.15 o 
   2   0  14     2140.21     2409.28    146.46 o 
   3   0  14      752.88      844.67    108.18 o 
   4   0  14     1015.05     1030.05    112.99 o 
   5   0  14      222.73      217.67     99.71 o 
   6   0  14       79.39       12.19    105.60 o 
   7   0  14      171.81      349.66    115.05 o 
   8   0  14      250.10      220.33    121.67 o 
   9   0  14       66.82      263.53    118.01 o 
  10   0  14       44.99      -82.25    133.77 o 
  11   0  14      122.35      -88.62    157.31 o 
  12   0  14       14.76      102.29    160.84 o 
  13   0  14      105.96       87.68    197.33 o 
   1   1  14      492.15      584.17    122.94 o 
   2   1  14       22.83     -116.36    116.36 o 
   3   1  14       94.18      -68.43    110.13 o 
   4   1  14        2.46       37.59     98.44 o 
   5   1  14       50.40       41.46    102.44 o 
   6   1  14        0.27     -113.77    113.77 o 
   7   1  14        8.43       89.73    115.35 o 
   8   1  14        2.41     -123.66    123.66 o 
   9   1  14       98.17      111.88    140.62 o 
  10   1  14        9.59       24.83    140.01 o 
  11   1  14        2.99      123.14    149.96 o 
  12   1  14        6.39     -157.70    174.36 o 
  13   1  14        8.90     -198.23    198.23 o 
   0   2  14     4084.76     4223.75    216.30 o 
   1   2  14     1225.53     1380.62    150.22 o 
   2   2  14     1373.39     1604.15    143.18 o 
   3   2  14      928.89      662.84    128.43 o 
   4   2  14      855.18      864.65    121.25 o 
   5   2  14      363.71      545.33    117.00 o 
   6   2  14      280.22      164.54    122.72 o 
   7   2  14        5.16     -125.97    125.97 o 
   8   2  14      154.41       73.56    130.49 o 
   9   2  14       45.51      125.84    140.33 o 
  10   2  14       19.22       97.99    151.91 o 
  11   2  14       58.14     -166.35    166.35 o 
  12   2  14       11.72       54.74    179.27 o 
  13   2  14       90.16       94.10    207.81 o 
   1   3  14        0.12       86.36    122.23 o 
   2   3  14      103.57       48.59    124.20 o 
   3   3  14       78.56     -103.51    123.09 o 
   4   3  14       35.69      -13.87    120.00 o 
   5   3  14       60.20       59.87    119.34 o 
   6   3  14        2.50       74.44    118.45 o 
   7   3  14       61.08       90.64    129.52 o 
   8   3  14       34.45       94.22    140.43 o 
   9   3  14       58.54      386.46    142.37 o 
  10   3  14       30.41       44.57    157.89 o 
  11   3  14       16.46       24.08    177.55 o 
  12   3  14        3.11      -92.20    195.39 o 
   0   4  14      398.25      470.88    159.98 o 
   1   4  14      497.03      498.53    144.45 o 
   2   4  14      641.01      431.20    147.02 o 
   3   4  14      505.41      682.50    132.50 o 
   4   4  14      322.84      455.89    138.90 o 
   5   4  14      107.43      -25.92    139.63 o 
   6   4  14      303.66      168.07    155.73 o 
   7   4  14        9.56     -113.35    150.46 o 
   8   4  14       20.69       44.96    168.15 o 
   9   4  14       95.74     -142.24    171.15 o 
  10   4  14        5.55      -94.98    180.20 o 
  11   4  14       36.73      116.49    207.84 o 
   1   5  14        0.68       55.59    152.52 o 
   2   5  14       58.39       -6.01    149.84 o 
   3   5  14       29.72      205.18    157.82 o 
   4   5  14       26.79      331.38    152.74 o 
   5   5  14      180.05      140.15    172.38 o 
   6   5  14       26.03     -170.71    170.71 o 
   7   5  14      115.30      122.42    168.71 o 
   8   5  14       67.94       31.95    187.91 o 
   9   5  14       29.10      222.76    187.52 o 
  10   5  14       37.26      289.07    209.11 o 
   0   6  14      223.22      123.52    190.41 o 
   1   6  14      161.72     -112.08    180.30 o 
   2   6  14      301.64      144.10    176.06 o 
   3   6  14       43.50     -148.73    178.88 o 
   4   6  14       81.35       47.13    190.19 o 
   5   6  14       13.15       88.33    195.01 o 
   6   6  14        8.04        6.91    202.94 o 
   7   6  14        0.09      -78.82    212.36 o 
   1   7  14        7.41      156.06    200.63 o 
   2   7  14        3.01      281.52    204.06 o 
   3   7  14       14.89     -217.57    217.57 o 
   4   7  14       16.29       79.74    220.78 o 
   1   1  15       76.82      333.08    119.08 o 
   2   1  15      228.12      314.85    119.85 o 
   3   1  15      367.00      212.39    121.01 o 
   4   1  15        8.50     -110.89    110.89 o 
   5   1  15     1201.09     1015.86    132.33 o 
   6   1  15      259.52       34.85    123.59 o 
   7   1  15     1064.55     1069.19    137.15 o 
   8   1  15       81.10       55.33    127.46 o 
   9   1  15      736.92      802.61    148.74 o 
  10   1  15        9.63      -20.52    152.51 o 
  11   1  15      320.21      418.36    171.19 o 
  12   1  15        2.70     -179.96    179.96 o 
   0   2  15      565.12      446.14    156.06 o 
   1   2  15       34.85       -9.96    125.31 o 
   2   2  15      181.85      186.45    126.27 o 
   3   2  15       40.26      229.17    109.43 o 
   4   2  15        0.04      -31.51    110.31 o 
   5   2  15       24.48      121.04    115.00 o 
   6   2  15        9.12        0.00    122.76 o 
   7   2  15       10.29     -124.85    130.71 o 
   8   2  15      160.15       38.34    141.15 o 
   9   2  15        5.88      185.87    138.93 o 
  10   2  15        6.27      -85.32    158.61 o 
  11   2  15       17.59       17.16    164.64 o 
  12   2  15       29.75      -24.88    185.73 o 
   1   3  15        8.56      -41.72    132.20 o 
   2   3  15      104.82       20.11    126.75 o 
   3   3  15      430.20      518.02    124.43 o 
   4   3  15       22.06       67.42    116.13 o 
   5   3  15      883.67      619.81    139.03 o 
   6   3  15       54.82      -14.56    132.51 o 
   7   3  15      809.94      865.52    155.69 o 
   8   3  15        2.21       -5.16    145.95 o 
   9   3  15      353.29      325.02    160.48 o 
  10   3  15        0.11      149.71    168.57 o 
  11   3  15      168.73      365.29    183.83 o 
   0   4  15        5.46       84.23    150.39 o 
   1   4  15      127.74      213.22    151.19 o 
   2   4  15        1.65     -111.47    141.86 o 
   3   4  15      181.64      130.78    138.91 o 
   4   4  15        3.98      215.55    134.86 o 
   5   4  15       78.28      -86.31    155.46 o 
   6   4  15        0.04      191.41    149.43 o 
   7   4  15        0.43       11.21    157.99 o 
   8   4  15        5.99      -69.96    169.01 o 
   9   4  15        3.34      104.30    177.57 o 
  10   4  15       24.39       84.85    192.33 o 
   1   5  15       45.71     -172.88    172.88 o 
   2   5  15       10.96     -105.00    154.94 o 
   3   5  15      186.30      267.02    162.40 o 
   4   5  15       20.83      -90.44    155.87 o 
   5   5  15      341.73      424.02    178.66 o 
   6   5  15       11.37      -55.41    181.03 o 
   7   5  15      248.83      431.03    179.62 o 
   8   5  15        0.08       59.40    186.56 o 
   0   6  15        3.41      -37.15    196.34 o 
   1   6  15      153.16     -203.85    203.85 o 
   2   6  15       47.92     -169.39    187.99 o 
   3   6  15      142.92      408.29    182.34 o 
   4   6  15        0.17      104.25    190.37 o 
   5   6  15       66.95      294.49    195.79 o 
   6   6  15       13.59      443.52    185.63 o 
   0   0  16       24.54      235.63    123.13 o 
   1   0  16      111.68       27.75    120.75 o 
   2   0  16     1696.07     1881.36    152.13 o 
   3   0  16      477.40      552.00    119.37 o 
   4   0  16      737.80      658.05    129.15 o 
   5   0  16      295.76       86.51    120.51 o 
   6   0  16      597.91      454.76    121.40 o 
   7   0  16        8.76       89.45    114.14 o 
   8   0  16       20.06      -13.89    135.89 o 
   9   0  16        2.32      204.67    125.93 o 
  10   0  16      109.30     -112.48    148.74 o 
  11   0  16        4.04      141.95    153.72 o 
   1   1  16      220.21      376.00    123.85 o 
   2   1  16        6.43      158.40    113.52 o 
   3   1  16       19.88        0.00    113.42 o 
   4   1  16       12.00      204.22    104.02 o 
   5   1  16        4.58     -107.34    117.79 o 
   6   1  16       73.70      139.99    119.87 o 
   7   1  16       36.07      318.36    122.63 o 
   8   1  16        8.51      171.71    128.94 o 
   9   1  16        6.58      306.53    132.76 o 
  10   1  16        1.48        5.27    147.85 o 
  11   1  16        1.27      -39.48    163.70 o 
   0   2  16      711.37      814.60    164.54 o 
   1   2  16      285.42      506.72    134.77 o 
   2   2  16      885.96      885.61    144.36 o 
   3   2  16      352.51      301.78    128.25 o 
   4   2  16      517.40      507.11    129.99 o 
   5   2  16      163.14      181.07    116.60 o 
   6   2  16      137.37      276.71    126.26 o 
   7   2  16       82.91      162.98    136.91 o 
   8   2  16        1.31        0.00    137.92 o 
   9   2  16        0.56      145.24    141.15 o 
  10   2  16      123.66      153.66    156.22 o 
  11   2  16        5.32       23.50    166.04 o 
   1   3  16        0.35       31.91    130.35 o 
   2   3  16        0.83      -25.76    138.77 o 
   3   3  16       25.68      271.84    122.30 o 
   4   3  16       38.85      109.52    130.36 o 
   5   3  16       23.54     -140.81    140.81 o 
   6   3  16      140.15       20.14    135.43 o 
   7   3  16       14.29     -140.49    140.49 o 
   8   3  16       69.61        0.00    148.43 o 
   9   3  16        1.04       22.38    155.88 o 
  10   3  16       40.39      -23.65    171.13 o 
   0   4  16      898.44     1037.78    184.57 o 
   1   4  16      393.58      358.99    163.25 o 
   2   4  16      422.80      165.84    165.59 o 
   3   4  16      189.63      218.87    149.72 o 
   4   4  16      199.62      461.85    139.99 o 
   5   4  16      110.19      334.76    149.71 o 
   6   4  16        4.44      -96.19    144.25 o 
   7   4  16       36.21     -173.47    173.47 o 
   8   4  16        1.26      210.61    170.23 o 
   9   4  16       22.24      189.41    182.89 o 
   1   5  16        0.54        6.46    169.55 o 
   2   5  16       16.88      126.57    167.46 o 
   3   5  16        1.25     -167.12    167.12 o 
   4   5  16       47.52      -18.60    161.84 o 
   5   5  16        6.80      187.30    159.78 o 
   6   5  16       56.66      247.60    168.77 o 
   7   5  16        0.58     -117.50    187.21 o 
   0   6  16      113.24      105.46    213.47 o 
   1   6  16      122.12      175.60    192.57 o 
   2   6  16       81.97       43.27    197.15 o 
   3   6  16      107.38     -149.79    192.51 o 
   1   1  17      206.85      204.41    132.02 o 
   2   1  17       22.23      -85.17    123.11 o 
   3   1  17       93.33      204.44    113.63 o 
   4   1  17      104.74       64.32    124.85 o 
   5   1  17      111.34       27.61    121.06 o 
   6   1  17      585.15      571.74    131.39 o 
   7   1  17       43.99       38.02    125.24 o 
   8   1  17      525.23      667.15    146.04 o 
   9   1  17      142.40      168.93    140.16 o 
  10   1  17      377.58      523.54    160.47 o 
   0   2  17       37.85      -47.82    150.13 o 
   1   2  17      125.23     -107.60    143.33 o 
   2   2  17      104.48        9.82    127.62 o 
   3   2  17        0.32     -129.43    129.43 o 
   4   2  17       14.83      -28.66    125.25 o 
   5   2  17        0.19        4.80    118.31 o 
   6   2  17       29.18       91.81    128.26 o 
   7   2  17       28.27      103.70    134.30 o 
   8   2  17        6.93     -140.75    140.75 o 
   9   2  17        6.14     -148.08    148.08 o 
  10   2  17        0.11      -11.26    160.01 o 
   1   3  17       19.02      107.76    140.91 o 
   2   3  17       38.58      131.13    141.36 o 
   3   3  17      117.66      365.80    119.17 o 
   4   3  17      256.48      168.65    146.81 o 
   5   3  17       32.95      138.25    130.76 o 
   6   3  17      388.79      435.42    145.75 o 
   7   3  17      134.86       15.90    138.84 o 
   8   3  17      258.80      159.09    159.88 o 
   9   3  17       10.79     -114.70    162.17 o 
   0   4  17        1.39       98.69    166.59 o 
   1   4  17       77.72      143.30    159.00 o 
   2   4  17      173.43      297.28    153.12 o 
   3   4  17       21.38      -97.59    154.76 o 
   4   4  17       31.09       85.59    153.98 o 
   5   4  17       14.05      -45.85    147.70 o 
   6   4  17       38.53       75.56    154.35 o 
   7   4  17        1.00      -89.38    159.05 o 
   1   5  17        2.95      -78.95    169.15 o 
   2   5  17       46.75       64.44    170.82 o 
   3   5  17        4.00     -176.58    176.58 o 
   4   5  17       32.99      408.90    161.18 o 
   5   5  17       24.83      -63.96    184.22 o 
   0   0  18       63.57       28.95    128.59 o 
   1   0  18      931.88     1061.32    148.92 o 
   2   0  18       14.77       36.81    122.66 o 
   3   0  18      391.23      490.33    132.82 o 
   4   0  18       92.11       -9.05    121.99 o 
   5   0  18      203.48      213.18    126.99 o 
   6   0  18      177.15      128.67    125.46 o 
   7   0  18       50.79      -47.00    124.84 o 
   8   0  18      210.69      257.06    125.10 o 
   9   0  18        0.15      -20.19    141.75 o 
   1   1  18        0.66     -137.28    137.28 o 
   2   1  18       24.64     -134.08    134.35 o 
   3   1  18        3.90       94.35    120.46 o 
   4   1  18        0.73      107.82    126.68 o 
   5   1  18        0.39     -131.03    131.03 o 
   6   1  18        4.05      138.04    120.72 o 
   7   1  18        0.29       48.63    124.83 o 
   8   1  18        0.47       90.36    134.22 o 
   9   1  18        9.50     -143.66    143.66 o 
   0   2  18        7.51      -26.59    142.38 o 
   1   2  18      749.94     1089.49    167.44 o 
   2   2  18      122.84       24.91    134.09 o 
   3   2  18      322.26      480.83    140.47 o 
   4   2  18       45.64      180.37    122.79 o 
   5   2  18      146.60      195.52    131.97 o 
   6   2  18      105.65      178.17    127.23 o 
   7   2  18       45.87      141.68    133.54 o 
   8   2  18       19.15      104.45    139.83 o 
   1   3  18       89.08     -114.15    148.31 o 
   2   3  18        0.33     -132.96    146.84 o 
   3   3  18        0.69       31.47    140.73 o 
   4   3  18        0.04      125.18    138.41 o 
   5   3  18       18.61      230.38    136.93 o 
   6   3  18        4.05      -74.31    138.45 o 
   7   3  18        5.20      244.40    147.09 o 
   0   4  18        1.57      167.35    166.04 o 
   1   4  18      334.50      520.48    167.61 o 
   2   4  18       21.32      -88.63    168.63 o 
   3   4  18      183.03      221.85    161.58 o 
   4   4  18       39.65      226.97    152.90 o 
   5   4  18       99.96       -5.87    151.51 o 
   1   1  19       11.62       83.63    127.41 o 
   2   1  19       57.12       77.33    127.04 o 
   3   1  19       21.62      267.64    131.27 o 
   4   1  19      232.10      376.27    133.56 o 
   5   1  19       63.33       23.92    133.11 o 
   6   1  19      176.63      184.34    136.09 o 
   7   1  19      126.37      272.76    131.65 o 
   0   2  19        6.38      282.05    137.82 o 
   1   2  19        3.76     -145.98    145.98 o 
   2   2  19        8.53     -132.98    132.98 o 
   3   2  19        0.76       39.78    138.01 o 
   4   2  19       11.82      -59.46    131.43 o 
   5   2  19        5.22      258.85    133.41 o 
   6   2  19        7.83       55.48    133.25 o 
   1   3  19       60.51      224.10    146.05 o 
   2   3  19       29.84     -149.44    149.44 o 
   3   3  19       36.79      106.23    142.24 o 
   4   3  19      129.92      211.93    147.77 o 
   5   3  19       50.84       21.31    142.82 o 
   0   4  19       39.60      161.31    167.36 o 
   1   4  19       25.79      -72.72    170.48 o 
   0   0  20      600.17      605.46    148.29 o 
   1   0  20       44.12       23.68    137.15 o 
   2   0  20      335.66      425.30    147.58 o 
   3   0  20        5.98       -4.62    133.97 o 
   4   0  20      161.10      241.43    132.16 o 
   5   0  20       11.52     -134.95    134.95 o 
   1   1  20        0.85     -137.03    137.03 o 
   2   1  20        1.00       48.66    133.29 o 
   3   1  20       12.34       96.53    137.72 o 
   4   1  20        2.74      -81.99    134.24 o 
   0   2  20      246.58      526.01    152.67 o 
   1   2  20        2.16       52.04    138.90 o 
   2   2  20      296.22      333.96    149.88 o 
   3   2  20       10.94      135.50    136.47 o 
                                                 
